# Supplementary material for: Differential effects of a post-anthesis fertilizer regimen on the wheat flour proteome determined by quantitative 2-DE
Source: Proteome Sci. 2011 Aug 4;9:46. doi: 10.1186/1477-5956-9-46 (PMC3168407; doi:10.1186/1477-5956-9-46)
Supplement: Additional file 1 — Statistical analysis for all individual 2-DE spots. [file 1477-5956-9-46-S1.XLSX]

## Sheet: Individual Spots
Additional file 1. Statistical analysis for all individual 2-DE spots.
ProbF is calculated probability that means differ, based on F distribution with pooled error (DF=4) or;
*where heterogeniety between the two variances was significant below probability of 0.05, a non-pooled variance was used (DF=2).
Shown are the F probability, the probability rounded up to the nearest power of ten, 0.02, or 0.05 if below 0.05 (Sig_F), and the probability adjusted by the method of Bonferonni.
Spots that showed significant changes with PAF (p<0.02) are highlighted in yellow.
Each value for normalized spot volume is the average from 3 gels of one biological replica.
Protein amount was calculated as (SV)*(total mg protein/mg flour)/100. Total protein was 140 mg/mg for +PAF and 70 mg/mg for -PAF.
		Normalized Spot Volume													Test & Probability that means differ						Absolute Protein Amount
															based on pooled error (DF=4) or
		Replicas (-PAF)				Replicas (+PAF)				Means					*based on non-pooled error (DF=2).						mg protein/mg flour
Spot Number	Abbreviated Protein Name	A	B	C		D	E	F		-PAF	+PAF		Percentage Change		F-value	ProbF	Sig_F	Bonferroni Adjustment			-PAF	+PAF
12	HMW-GS Ax2* [GenBank:AAB02788]	0.759	0.696	0.677		1.225	1.197	1.245		0.710667	1.22233		71.9981		324.058	5.59788e-05	0.0001	0.05			0.497467	1.71127
23	HMW-GS Ax2* [GenBank:AAB02788]	0.366	0.422	0.4		0.406	0.403	0.394		0.396	0.401		1.26263		0.0898204	0.779334					0.2772	0.5614
17	HMW-GS Ax2* [GenBank:AAB02788]	0.264	0.239	0.212		0.374	0.368	0.338		0.238333	0.36		51.049		42.3609	0.00287599	0.01				0.166833	0.504
24	HMW-GS Ax2* [GenBank:AAB02788]	0.141	0.149	0.136		0.13	0.119	0.127		0.142	0.125333		-11.7371		11.0619	0.0292158	0.05				0.0994	0.175467
19	HMW-GS Ax2* [GenBank:AAB02788]	0.105	0.102	0.089		0.147	0.145	0.138		0.0986667	0.143333		45.2703		63.2254	0.0013549	0.01				0.0690667	0.200667
16	HMW-GS Ax2* [GenBank:AAB02788]	0.077	0.061	0.041		0.074	0.067	0.074		0.0596667	0.0716667		20.1117		1.26439	0.323734					0.0417667	0.100333
18	HMW-GS Ax2* [GenBank:AAB02788]	0.046	0.039	0.029		0.052	0.054	0.054		0.038	0.0533333		40.3509		9.48879	0.087207			*		0.0266	0.0746667
28	HMW-GS Ax2* [GenBank:AAB02788]	0.035	0.044	0.029		0.034	0.031	0.038		0.036	0.0343333		-4.62963		0.120192	0.746296					0.0252	0.0480667
21	HMW-GS Bx7 [GenBank:CAA32115]	1.67	1.519	1.535		2.237	2.354	2.255		1.57467	2.282		44.9196		138.346	0.000298934	0.001				1.10227	3.1948
20	HMW-GS Bx7 [GenBank:CAA32115]	1.443	1.383	1.273		1.837	1.787	1.732		1.36633	1.78533		30.666		51.6778	0.00198379	0.01				0.956433	2.49947
26	HMW-GS Bx7 [GenBank:CAA32115]	0.468	0.448	0.41		0.499	0.467	0.483		0.442	0.483		9.27602		4.48665	0.101551					0.3094	0.6762
27	HMW-GS Bx7 [GenBank:CAA32115]	0.178	0.148	0.146		0.183	0.181	0.175		0.157333	0.179667		14.1949		4.41831	0.103422					0.110133	0.251533
25	HMW-GS Bx7 [GenBank:CAA32115]	0.174	0.184	0.175		0.145	0.12	0.093		0.177667	0.119333		-32.833		14.4458	0.0190912	0.02				0.124367	0.167067
302	HMW-GS Bx7 [GenBank:CAA32115]	0.066	0.046	0.057		0.101	0.111	0.094		0.0563333	0.102		81.0651		36.0942	0.00386398	0.01				0.0394333	0.1428
29	HMW-GS Bx7 [GenBank:CAA32115]	0.027	0.017	0.02		0.02	0.023	0.024		0.0213333	0.0223333		4.6875		0.0978261	0.770082					0.0149333	0.0312667
33	HMW-GS Bx7 [GenBank:CAA32115]	0.089	0.086	0.094		0.045	0.044	0.047		0.0896667	0.0453333		-49.4424		315.875	5.88857e-05	0.0001	0.05			0.0627667	0.0634667
3	HMW-GS Dx5 [GenBank:ABG68042]	1.365	1.588	1.6		2.357	2.352	2.389		1.51767	2.366		55.8972		120.485	0.00698453	0.01		*		1.06237	3.3124
5	HMW-GS Dx5 [GenBank:ABG68042]	0.466	0.596	0.527		0.678	0.665	0.745		0.529667	0.696		31.4034		13.6664	0.0208938	0.05				0.370767	0.9744
7	HMW-GS Dx5 [GenBank:ABG68042]	0.115	0.107	0.108		0.154	0.155	0.167		0.11	0.158667		44.2424		99.6075	0.000566298	0.001				0.077	0.222133
14	HMW-GS Dx5 [GenBank:ABG68042]	0.081	0.096	0.099		0.046	0.058	0.046		0.092	0.05		-45.6522		37.5319	0.0035966	0.01				0.0644	0.07
10	HMW-GS Dx5 [GenBank:ABG68042]	0.037	0.031	0.033		0.059	0.066	0.063		0.0336667	0.0626667		86.1386		116.446	0.000418251	0.001				0.0235667	0.0877333
307	HMW-GS Dx5 [GenBank:ABG68042]	0.077	0.083	0.067		0.069	0.059	0.112		0.0756667	0.08		5.72687		0.0656311	0.810443					0.0529667	0.112
538	HMW-GS Dx5 [GenBank:ABG68042]	0.096	0.083	0.083		0.049	0.045	0.046		0.0873333	0.0466667		-46.5649		81.7802	0.000828429	0.001				0.0611333	0.0653333
138	HMW-GS Dx5 [GenBank:ABG68042]	0.147	0.157	0.2		0.228	0.207	0.18		0.168	0.205		22.0238		2.99344	0.158654					0.1176	0.287
36	HMW-GS Dx5 [GenBank:ABG68042]	0.08	0.076	0.076		0.061	0.072	0.069		0.0773333	0.0673333		-12.931		7.9646	0.0477232	0.05				0.0541333	0.0942667
350	HMW-GS 1By9 [GenBank:CAA43361]	0.763	0.739	0.699		1.322	1.314	1.319		0.733667	1.31833		79.691		965.939	0.000869111	0.001		*		0.513567	1.84567
360	HMW-GS 1By9 [GenBank:CAA43361]	0.132	0.108	0.113		0.166	0.126	0.135		0.117667	0.142333		20.9632		3.03885	0.156247					0.0823667	0.199267
349	HMW-GS 1By9 [GenBank:CAA43361]	0.095	0.088	0.075		0.102	0.095	0.126		0.086	0.107667		25.1938		3.83394	0.121828					0.0602	0.150733
358	HMW-GS 1By9 [GenBank:CAA43361]	0.069	0.053	0.06		0.073	0.085	0.085		0.0606667	0.081		33.5165		11.0415	0.0292996	0.05				0.0424667	0.1134
52	HMW-GS 1By9 [GenBank:CAA43361]	0.065	0.091	0.07		0.053	0.052	0.045		0.0753333	0.05		-33.6283		9.19745	0.0386768	0.05				0.0527333	0.07
47	HMW-GS 1By9 [GenBank:CAA43361]	0.05	0.059	0.061		0.05	0.054	0.051		0.0566667	0.0516667		-8.82353		1.93966	0.236125					0.0396667	0.0723333
40	HMW-GS 1By9 [GenBank:CAA43361]	0.308	0.266	0.225		0.383	0.378	0.378		0.266333	0.379667		42.5532		22.265	0.0413195	0.05		*		0.186433	0.531533
351	HMW-GS 1By9 [GenBank:CAA43361]	0.063	0.113	0.07		0.159	0.152	0.127		0.082	0.146		78.0488		12.0945	0.0254047	0.05				0.0574	0.2044
42	HMWGS Dy10 [GenBank:P10387]	1.795	1.832	1.767		2.273	2.373	2.307		1.798	2.31767		28.9025		222.063	0.000118106	0.001	0.05			1.2586	3.24473
333	HMWGS Dy10 [GenBank:P10387]	0.617	0.576	0.551		0.684	0.625	0.648		0.581333	0.652333		12.2133		7.58172	0.0511905					0.406933	0.913267
424	HMWGS Dy10 [GenBank:P10387]	0.192	0.187	0.162		0.214	0.188	0.193		0.180333	0.198333		9.98152		2.16642	0.215029					0.126233	0.277667
48	HMWGS Dy10 [GenBank:P10387]	0.193	0.196	0.202		0.21	0.174	0.237		0.197	0.207		5.07614		0.294118	0.640007			*		0.1379	0.2898
514	HMWGS Dy10 [GenBank:P10387]	0.095	0.107	0.092		0.077	0.057	0.064		0.098	0.066		-32.6531		18.506	0.012627	0.02				0.0686	0.0924
407	HMWGS Dy10 [GenBank:P10387]	0.078	0.085	0.124		0.057	0.054	0.089		0.0956667	0.0666667		-30.3136		2.54677	0.185753					0.0669667	0.0933333
51	HMWGS Dy10 [GenBank:P10387]	0.147	0.173	0.128		0.17	0.152	0.18		0.149333	0.167333		12.0536		1.36581	0.307432					0.104533	0.234267
125	LMW-GS [GenBank:AAB48479]	0.476	0.184	0.144		0.352	0.131	0.49		0.268	0.324333		21.0199		0.145033	0.72269					0.1876	0.454067
140	LMW-GS Bu-4	0.279	0.366	0.374		0.178	0.206	0.173		0.339667	0.185667		-45.3386		23.0054	0.00867096	0.01				0.237767	0.259933
141	LMW-GS Bu-4	0.93	1.047	0.944		1.067	1.098	1.128		0.973667	1.09767		12.7354		9.20229	0.0386466	0.05				0.681567	1.53673
141a	LMW-GS Bu-4	0.578	0.582	0.561		0.593	0.633	0.516		0.573667	0.580667		1.22022		0.0401566	0.850951					0.401567	0.812933
119	LMW-GS Bu-3	3.815	3.487	3.738		2.731	2.027	2.448		3.68	2.402		-34.7283		31.6303	0.00491514	0.01				2.576	3.3628
119a	LMW-GS Bu-3	0.502	0.807	0.71		0.469	0.969	0.624		0.673	0.687333		2.12977		0.00686406	0.937951					0.4711	0.962267
120	LMW-GS Bu-3	0.981	1.025	1.068		0.735	0.91	0.701		1.02467	0.782		-23.6825		12.2094	0.0250276	0.05				0.717267	1.0948
131	LMW-GS Bu-3	0.546	0.569	0.488		0.727	0.76	0.668		0.534333	0.718333		34.4354		25.9455	0.00701346	0.01				0.374033	1.00567
132	LMW-GS Bu-3	0.083	0.091	0.067		0.102	0.089	0.104		0.0803333	0.0983333		22.4066		4.50696	0.101005					0.0562333	0.137667
161	LMW-GS Bu-3	0.111	0.132	0.123		0.004	0.004	0.004		0.122	0.004		-96.7213		376.324	0.00264674	0.01		*		0.0854	0.0056
237	LMW-GS Bu-3	0.076	0.088	0.099		0.032	0.026	0.026		0.0876667	0.028		-68.0608		73.9977	0.00100361	0.01				0.0613667	0.0392
310	LMW-GS Bu-3	1.265	1.476	1.514		1.104	1.191	1.091		1.41833	1.12867		-20.423		12.0149	0.0256711	0.05				0.992833	1.58013
316	LMW-GS Bu-3	0.309	0.446	0.428		0.244	0.178	0.219		0.394333	0.213667		-45.8157		14.7191	0.0185141	0.02				0.276033	0.299133
314	LMW-GS Bu-2/13	1.748	1.653	1.589		1.452	1.164	1.439		1.66333	1.35167		-18.7375		8.86908	0.0408156	0.05				1.16433	1.89233
317	LMW-GS Bu-2/13	0.216	0.185	0.185		0.354	0.358	0.327		0.195333	0.346333		77.3038		113.125	0.000442449	0.001				0.136733	0.484867
318	LMW-GS Bu-2/13	0.142	0.173	0.143		0.386	0.294	0.334		0.152667	0.338		121.397		42.2606	0.00288867	0.01				0.106867	0.4732
322	LMW-GS Bu-2/13	0.244	0.331	0.238		0.365	0.381	0.369		0.271	0.371667		37.1464		10.9423	0.0752304			*		0.1897	0.520333
167	LMW-GS Bu-1	1.848	1.753	1.701		2.012	2.062	2.085		1.76733	2.053		16.1637		35.2288	0.00403958	0.01				1.23713	2.8742
170	LMW-GS Bu-1	0.497	0.451	0.478		0.341	0.335	0.302		0.475333	0.326		-31.4165		68.5933	0.00116015	0.01				0.332733	0.4564
173	LMW-GS Bu-6	0.623	0.629	0.65		0.477	0.473	0.463		0.634	0.471		-25.7098		315.047	5.91922e-05	0.0001	0.05			0.4438	0.6594
144	LMW-GS Bu-7	1.693	1.727	1.573		1.48	1.527	1.559		1.66433	1.522		-8.55197		7.48078	0.052168					1.16503	2.1308
145	LMW-GS Bu-7	1.346	1.503	1.475		0.791	0.76	0.799		1.44133	0.783333		-45.6522		174.661	0.000189393	0.001	0.10			1.00893	1.09667
472	LMW-GS Bu-7	0.349	0.159	0.135		0.205	0.086	0.213		0.214333	0.168		-21.6174		0.342492	0.589818					0.150033	0.2352
343	LMW-GS Bu8	0.414	0.32	0.249		0.313	0.222	0.328		0.327667	0.287667		-12.2075		0.473342	0.529274					0.229367	0.402733
203	LMW-GS Bu-11	0.046	0.049	0.045		0.004	0.004	0.004		0.0466667	0.004		-91.4286		1260.31	0.000792514	0.001		*		0.0326667	0.0056
315	LMW-GS Bu-11	0.498	0.499	0.553		0.287	0.235	0.272		0.516667	0.264667		-48.7742		111.628	0.000454048	0.001				0.361667	0.370533
153	LMW-GS Bu-18	0.398	0.468	0.516		0.291	0.231	0.257		0.460667	0.259667		-43.6324		27.3802	0.00637232	0.01				0.322467	0.363533
155	LMW-GS Bu-18	0.371	0.386	0.382		0.461	0.481	0.459		0.379667	0.467		23.0026		109.83	0.000468591	0.001				0.265767	0.6538
319	LMW-GS TC11_277270	0.808	0.713	0.674		0.681	0.697	0.625		0.731667	0.667667		-8.74715		1.98846	0.231315					0.512167	0.934733
326	Gamma-gliadin Bu-1	0.178	0.203	0.192		0.146	0.118	0.132		0.191	0.132		-30.8901		29.5836	0.00554642	0.01				0.1337	0.1848
325	Gamma-gliadin Bu-1or Bu-8	0.573	0.72	0.616		0.859	0.938	0.866		0.636333	0.887667		39.4971		24.8542	0.00756828	0.01				0.445433	1.24273
160	Gamma-gliadin Bu-2	1.992	1.811	1.628		2.171	2.168	2.17		1.81033	2.16967		19.849		11.6933	0.0758943			*		1.26723	3.03753
166	Gamma-gliadin Bu4	0.977	1.086	1.076		0.429	0.383	0.416		1.04633	0.409333		-60.8793		290.342	6.95705e-05	0.0001	0.05			0.732433	0.573067
169	Gamma-gliadin Bu4	1.972	1.959	1.973		2.085	1.877	1.941		1.968	1.96767		-0.0169377		2.92133e-05	0.996174			*		1.3776	2.75473
337	Gamma-gliadin Bu4	0.266	0.004	0.004		0.297	0.163	0.367		0.0913333	0.275667		201.825		3.03141	0.156637					0.0639333	0.385933
134	Gamma-gliadin Bu-5	0.226	0.191	0.186		0.12	0.092	0.136		0.201	0.116		-42.2886		22.3223	0.0091401	0.01				0.1407	0.1624
320	Gamma-gliadin Bu-5	1.927	2.233	2.156		2.176	2.345	2.274		2.10533	2.265		7.58391		2.35069	0.200003					1.47373	3.171
323	Gamma-gliadin Bu-5	1.116	1.27	1.292		0.654	0.737	0.666		1.226	0.685667		-44.0729		78.1455	0.00090401	0.001				0.8582	0.959933
324	Gamma-gliadin Bu-5	0.266	0.24	0.191		0.229	0.209	0.209		0.232333	0.215667		-7.1736		0.526205	0.508372					0.162633	0.301933
335	Gamma-gliadin Bu-6	0.617	0.603	0.603		0.29	0.184	0.257		0.607667	0.243667		-59.9013		132.158	0.00638432	0.01		*		0.425367	0.341133
346	Gamma-gliadin Bu-6	1.106	1.265	0.903		1.699	1.433	1.744		1.09133	1.62533		48.931		13.9845	0.0201284	0.05				0.763933	2.27547
347	Gamma-gliadin Bu-6	0.295	0.212	0.394		0.004	0.004	0.004		0.300333	0.004		-98.6681		31.7309	0.0300994	0.05		*		0.210233	0.0056
339	Gamma-gliadin Bu-7	0.246	0.419	0.488		0.394	0.36	0.316		0.384333	0.356667		-7.19861		0.134511	0.732377					0.269033	0.499333
163	Gamma-gliadin Bu-11	0.497	0.404	0.375		0.411	0.339	0.389		0.425333	0.379667		-10.7367		1.15352	0.343285					0.297733	0.531533
527	Gamma-gliadin Bu-11	0.543	0.512	0.468		0.357	0.363	0.391		0.507667	0.370333		-27.0519		32.3384	0.00472169	0.01				0.355367	0.518467
60	Omega-gliadin TC11_288652 GliB3	0.446	0.576	0.499		1.392	1.507	1.256		0.507	1.385		173.176		115.287	0.000426468	0.001				0.3549	1.939
63	Omega-gliadin TC11_288652 GliB3	0.075	0.068	0.08		0.172	0.213	0.169		0.0743333	0.184667		148.43		57.0036	0.00164888	0.01				0.0520333	0.258533
69	Omega-gliadin GliB3	0.098	0.117	0.136		0.176	0.186	0.187		0.117	0.183		56.4103		32.8342	0.00459294	0.01				0.0819	0.2562
71	Omega-gliadin TC11_288652 GliB3	0.372	0.489	0.413		1.269	1.447	1.105		0.424667	1.27367		199.922		65.9638	0.0012499	0.01				0.297267	1.78313
73	Omega-gliadin GliB3	0.1	0.168	0.123		0.283	0.3	0.246		0.130333	0.276333		112.02		32.6487	0.00464047	0.01				0.0912333	0.386867
74	Omega-gliadin TC11_288652 GliB3	0.605	0.773	0.681		1.796	1.986	1.519		0.686333	1.767		157.455		56.2993	0.00168808	0.01				0.480433	2.4738
476	Omega-gliadin Bu-D1/GliD3	0.985	1.087	1.064		2.016	2.219	1.962		1.04533	2.06567		97.6084		147.151	0.000264971	0.001	0.10			0.731733	2.89193
477	Omega-gliadin GliD3	0.412	0.348	0.343		0.926	1.092	0.963		0.367667	0.993667		170.263		129.551	0.000339819	0.001				0.257367	1.39113
107	Omega-gliadin TC_262770 (Cys type)	0.018	0.021	0.023		0.109	0.138	0.116		0.0206667	0.121		485.484		128.33	0.000346149	0.001				0.0144667	0.1694
113	Omega-gliadin TC_262770 (Cys type)	0.135	0.148	0.158		0.5	0.509	0.485		0.147	0.498		238.776		1320.01	3.42615e-06	0.0001	0.05			0.1029	0.6972
115	Omega-gliadin TC_262770 (Cys type)	0.179	0.287	0.276		0.456	0.542	0.415		0.247333	0.471		90.4313		19.4069	0.0116428	0.02				0.173133	0.6594
116	Omega-gliadin TC_262770 (Cys type)	0.059	0.093	0.11		0.143	0.186	0.145		0.0873333	0.158		80.916		11.8586	0.0262066	0.05				0.0611333	0.2212
130	Omega-gliadin Sec type ACN96903	0.069	0.023	0.012		0.1	0.019	0.124		0.0346667	0.081		133.654		1.63405	0.270279					0.0242667	0.1134
135	Omega-gliadin GliA3 Bu-D5	0.253	0.346	0.303		0.586	0.595	0.495		0.300667	0.558667		85.8093		38.2064	0.00348064	0.01				0.210467	0.782133
391	Omega-gliadin GliA3 Bu-D5	0.095	0.1	0.078		0.41	0.481	0.387		0.091	0.426		368.132		132.863	0.000323489	0.001				0.0637	0.5964
183	Alpha-gliadin Bu-5	1.017	1.087	1.118		1.144	1.262	1.287		1.074	1.231		14.6182		8.68942	0.042062	0.05				0.7518	1.7234
344	Alpha-gliadin Bu-5	0.17	0.147	0.166		0.172	0.123	0.172		0.161	0.155667		-3.31263		0.0896987	0.779478					0.1127	0.217933
331	Alpha-gliadin Bu-14	0.283	0.283	0.25		0.319	0.238	0.287		0.272	0.281333		3.43137		0.128905	0.73772					0.1904	0.393867
190	Alpha-gliadin Bu-14	0.299	0.322	0.302		0.461	0.521	0.461		0.307667	0.481		56.338		66.4537	0.00123241	0.01				0.215367	0.6734
206	Alpha-gliadin Bu-14	0.172	0.113	0.107		0.144	0.081	0.234		0.130667	0.153		17.0918		0.207728	0.6722					0.0914667	0.2142
546	Alpha-gliadin Bu-14	0.135	0.096	0.102		0.168	0.157	0.212		0.111	0.179		61.2613		10.7702	0.0304493	0.05				0.0777	0.2506
327	Alpha-gliadin Bu-11	0.943	1.009	0.882		1.494	1.704	1.564		0.944667	1.58733		68.0311		80.1065	0.000862005	0.001				0.661267	2.22227
328	Alpha-gliadin Bu-12	0.2	0.228	0.17		0.238	0.243	0.341		0.199333	0.274		37.4582		3.96868	0.117162					0.139533	0.3836
329	Alpha-gliadin Bu-12	0.952	0.975	0.965		1.575	1.762	1.418		0.964	1.585		64.4191		38.8333	0.0242631	0.05		*		0.6748	2.219
387	Alpha-gliadin Bu-12	0.113	0.118	0.101		0.155	0.189	0.167		0.110667	0.170333		53.9157		28.5825	0.00590042	0.01				0.0774667	0.238467
524	Alpha-gliadin Bu-12	0.2	0.219	0.241		0.439	0.472	0.503		0.22	0.471333		114.242		131.115	0.000331955	0.001				0.154	0.659867
525	Alpha-gliadin Bu-12	0.501	0.415	0.311		0.603	0.632	0.451		0.409	0.562		37.4083		3.79544	0.123213					0.2863	0.7868
341	Alpha-gliadin Bu-23	3.009	2.891	2.772		3.114	3.362	3.397		2.89067	3.291		13.8492		12.7043	0.023495	0.05				2.02347	4.6074
342	Alpha-gliadin Bu-1	0.485	0.544	0.519		0.847	0.786	0.903		0.516	0.845333		63.8243		75.6466	0.000962134	0.001				0.3612	1.18347
330	Alpha-gliadin Bu-2	2.425	1.988	2.14		2.624	2.826	2.538		2.18433	2.66267		21.8984		9.6577	0.0359524	0.05				1.52903	3.72773
338	Alpha-gliadin Bu-2	0.52	0.623	0.537		0.526	0.569	0.594		0.56	0.563		0.535714		0.00637996	0.940173					0.392	0.7882
468	Alpha-gliadin Bu-3	1.249	1.241	1.168		1.529	1.764	1.682		1.21933	1.65833		36.0033		35.648	0.00395305	0.01				0.853533	2.32167
467	Alpha-gliadin Bu-4	1.46	1.238	1.191		1.82	2.185	2.012		1.29633	2.00567		54.7184		27.964	0.00613636	0.01				0.907433	2.80793
550	Alpha-gliadin Bu-10	1.058	1.177	0.985		1.185	1.298	1.438		1.07333	1.307		21.7702		6.43481	0.0642061					0.751333	1.8298
124	Alpha-gliadin Bu-BQ807130	0.2	0.206	0.159		0.268	0.28	0.314		0.188333	0.287333		52.5664		24.0286	0.00803303	0.01				0.131833	0.402267
177	Alpha-gliadin Bu-BQ806209	0.573	0.457	0.455		0.342	0.194	0.428		0.495	0.321333		-35.0842		4.87152	0.0919172					0.3465	0.449867
420	Alpha-gliadin Bu-27	0.233	0.265	0.254		0.312	0.405	0.307		0.250667	0.341333		36.1702		7.44905	0.0524811					0.175467	0.477867
334	Gliadin mixed	0.819	0.845	0.797		1.202	1.013	1.028		0.820333	1.081		31.7757		17.5508	0.0138135	0.02				0.574233	1.5134
389	Gliadin mixed	0.098	0.117	0.083		0.132	0.14	0.149		0.0993333	0.140333		41.2752		13.9053	0.0203148	0.05				0.0695333	0.196467
172	Gliadin mixed	0.955	1.033	0.798		1.249	1.279	1.092		0.928667	1.20667		29.9354		9.4972	0.0368687	0.05				0.650067	1.68933
530	Gliadin mixed	0.06	0.078	0.115		0.092	0.058	0.09		0.0843333	0.08		-5.13834		0.0489713	0.835701					0.0590333	0.112
195	Gliadin mixed	0.194	0.198	0.184		0.069	0.035	0.042		0.192	0.0486667		-74.6528		164.648	0.000212644	0.001	0.10			0.1344	0.0681333
196	Farinin Bu-1	0.051	0.086	0.061		0.048	0.035	0.044		0.066	0.0423333		-35.8586		4.54964	0.0998717					0.0462	0.0592667
385	Farinin Bu-1	0.134	0.111	0.156		0.063	0.055	0.081		0.133667	0.0663333		-50.3741		19.8947	0.0111573	0.02				0.0935667	0.0928667
386	Farinin Bu-1	0.182	0.128	0.164		0.107	0.138	0.167		0.158	0.137333		-13.0802		0.773596	0.428774					0.1106	0.192267
193	Farinin Bu-2	0.656	0.733	0.711		0.274	0.23	0.333		0.7	0.279		-60.1429		125.288	0.000362717	0.001				0.49	0.3906
207	Farinin Bu-2	0.125	0.189	0.215		0.019	0.022	0.084		0.176333	0.0416667		-76.3705		15.5815	0.0168556	0.02				0.123433	0.0583333
549	Farinin Bu-2	0.384	0.369	0.43		0.004	0.004	0.004		0.394333	0.004		-98.9856		452.405	0.0022031	0.01		*		0.276033	0.0056
336	Farinin Bu-3	0.485	0.546	0.455		0.345	0.284	0.368		0.495333	0.332333		-32.9071		19.7555	0.0112927	0.02				0.346733	0.465267
345	Farinin Bu-3	0.349	0.288	0.321		0.004	0.004	0.004		0.319333	0.004		-98.7474		319.956	0.00311086	0.01		*		0.223533	0.0056
542	Purinin Bu-1	0.15	0.155	0.128		0.062	0.073	0.074		0.144333	0.0696667		-51.7321		66.7234	0.00122293	0.01				0.101033	0.0975333
543	Purinin Bu-1	0.354	0.358	0.315		0.212	0.219	0.241		0.342333	0.224		-34.5667		52.9517	0.00189496	0.01				0.239633	0.3136
219	Purinin Bu-2	0.098	0.144	0.121		0.043	0.064	0.071		0.121	0.0593333		-50.9642		15.3889	0.017206	0.02				0.0847	0.0830667
223	Purinin Bu-2	0.375	0.393	0.44		0.175	0.234	0.196		0.402667	0.201667		-49.9172		59.9817	0.00149735	0.01				0.281867	0.282333
220	Purinin Bu-3	0.473	0.376	0.419		0.214	0.249	0.229		0.422667	0.230667		-45.4259		41.4099	0.00299965	0.01				0.295867	0.322933
227	Purinin Bu-3	0.076	0.065	0.063		0.038	0.035	0.045		0.068	0.0393333		-42.1569		32.7257	0.00462066	0.01				0.0476	0.0550667
143	Triticin DR736644	0.248	0.206	0.205		0.274	0.261	0.283		0.219667	0.272667		24.1275		11.6288	0.0270249	0.05				0.153767	0.381733
136	Triticin TC11_285558	0.183	0.173	0.174		0.17	0.176	0.154		0.176667	0.166667		-5.66038		1.87891	0.24234					0.123667	0.233333
348	Triticin TC11_285558	0.174	0.142	0.117		0.247	0.202	0.232		0.144333	0.227		57.2748		15.2843	0.017401	0.02				0.101033	0.3178
423	Triticin TC11_285558	0.4	0.418	0.445		0.425	0.523	0.416		0.421	0.454667		7.99683		0.84264	0.410585					0.2947	0.636533
463	Triticin TC11_285558	0.044	0.055	0.071		0.059	0.059	0.054		0.0566667	0.0573333		1.17647		0.00692042	0.937698					0.0396667	0.0802667
249	Triticin TC11_264477	0.225	0.185	0.264		0.211	0.204	0.225		0.224667	0.213333		-5.04451		0.230096	0.656503					0.157267	0.298667
253	Triticin TC11_264477	0.135	0.095	0.096		0.119	0.102	0.103		0.108667	0.108		-0.613497		0.00218103	0.96499					0.0760667	0.1512
218	Globulin-1 [GenBank:ABG68030.1]	0.016	0.032	0.03		0.071	0.026	0.06		0.026	0.0523333		101.282		3.32145	0.142465					0.0182	0.0732667
104	Globulin-2 Bu-17295	0.044	0.04	0.039		0.02	0.016	0.023		0.041	0.0196667		-52.0325		70.6207	0.00109739	0.01				0.0287	0.0275333
121	Globulin-2 Bu-17295	0.08	0.052	0.045		0.037	0.036	0.033		0.059	0.0353333		-40.113		4.83781	0.155728			*		0.0413	0.0494667
99	Globulin-2 Bu-17366	0.045	0.043	0.041		0.026	0.029	0.03		0.043	0.0283333		-34.1085		77.44	0.000919874	0.001				0.0301	0.0396667
103	Globulin-2 Bu-18428	0.066	0.063	0.06		0.055	0.06	0.054		0.063	0.0563333		-10.582		6.89655	0.0584227					0.0441	0.0788667
106	Globulin-2 Bu-18428	0.079	0.059	0.059		0.036	0.031	0.028		0.0656667	0.0316667		-51.7766		23.1715	0.00856234	0.01				0.0459667	0.0443333
180	Globulin Glo-3 TC_234094	0.148	0.1	0.099		0.088	0.075	0.081		0.115667	0.0813333		-29.683		4.27782	0.107438					0.0809667	0.113867
272	Globulin Glo-3 TC_234094	0.042	0.043	0.043		0.023	0.027	0.021		0.0426667	0.0236667		-44.5312		112.034	0.000450855	0.001				0.0298667	0.0331333
184	Globulin Glo-3 TC11_305389	0.063	0.064	0.059		0.041	0.032	0.026		0.062	0.033		-46.7742		39.4219	0.00328536	0.01				0.0434	0.0462
309	Globulin Glo-3 TC11_305389	0.039	0.015	0.017		0.019	0.012	0.015		0.0236667	0.0153333		-35.2113		1.09842	0.353762					0.0165667	0.0214667
174	Grain softness protein [GenBank:CAA56591]	0.044	0.047	0.067		0.021	0.019	0.021		0.0526667	0.0203333		-61.3924		19.8922	0.0453372	0.05		*		0.0368667	0.0284667
275	Grain softness protein [GenBank:CAA56586]	0.079	0.068	0.081		0.062	0.045	0.06		0.076	0.0556667		-26.7544		9.16502	0.0388804					0.0532	0.0779333
248	Puroindoline-b [GenBank:AAT40244]	0.128	0.088	0.088		0.032	0.056	0.029		0.101333	0.039		-61.5132		15.4936	0.0170142	0.02				0.0709333	0.0546
271	Puroindoline-b [GenBank:AAT40244]	0.452	0.328	0.452		0.255	0.152	0.228		0.410667	0.211667		-48.4578		14.8919	0.0181626	0.02				0.287467	0.296333
290	CMx1/CMx3 TC11_308146	0.064	0.069	0.09		0.03	0.023	0.03		0.0743333	0.0276667		-62.7803		31.6129	0.00492004	0.01				0.0520333	0.0387333
281	CMx1/CMx3 TC11_309398	0.342	0.331	0.41		0.251	0.241	0.196		0.361	0.229333		-36.4728		19.3387	0.0117132	0.02				0.2527	0.321067
244	WASI [SwissProt:P16347]	0.261	0.24	0.29		0.189	0.14	0.185		0.263667	0.171333		-35.019		18.6598	0.0124504	0.02				0.184567	0.239867
277	WCI [GenBank:CAD19440]	0.342	0.287	0.353		0.136	0.09	0.121		0.327333	0.115667		-64.664		74.6437	0.000987051	0.001				0.229133	0.161933
278	WCI mix	0.296	0.329	0.374		0.136	0.12	0.169		0.333	0.141667		-57.4575		50.9079	0.00204054	0.01				0.2331	0.198333
283	WDAI TC11_338524	0.375	0.329	0.367		0.222	0.213	0.212		0.357	0.215667		-39.5892		94.4698	0.000627368	0.001				0.2499	0.301933
286	WDAI [GenBank:AAV91972]	0.267	0.266	0.288		0.138	0.101	0.107		0.273667	0.115333		-57.8563		137.075	0.000304372	0.001				0.191567	0.161467
312	WDAI [SwissProt:P01085]	1.281	1.23	1.404		0.535	0.696	0.781		1.305	0.670667		-48.6079		51.1253	0.00202427	0.01				0.9135	0.938933
289	WMAI [PRF:223520]	0.738	0.627	0.747		0.343	0.355	0.403		0.704	0.367		-47.8693		62.2296	0.00139639	0.01				0.4928	0.5138
528	WMAI [PRF:223520]	0.406	0.26	0.352		0.125	0.103	0.146		0.339333	0.124667		-63.2613		23.3852	0.00842559	0.01				0.237533	0.174533
313	WTAI-CM1 TC11_340510	0.532	0.556	0.582		0.195	0.222	0.212		0.556667	0.209667		-62.3353		445.044	2.98448e-05	0.0001	0.05			0.389667	0.293533
285	WTAI-CM2 [SwissProt:P16851]	0.191	0.192	0.179		0.048	0.025	0.064		0.187333	0.0456667		-75.6228		137.882	0.000300903	0.001				0.131133	0.0639333
280	WTAI-CM2 [SwissProt:P16851]	1.206	1.13	1.232		0.429	0.41	0.46		1.18933	0.433		-63.593		497.955	2.38769e-05	0.0001	0.05			0.832533	0.6062
264	WTAI-CM3 [SwissProt:P17314]	0.998	1.066	1.264		0.386	0.404	0.417		1.10933	0.402333		-63.732		77.5374	0.0117047	0.02		*		0.776533	0.563267
265	WTAI-CM3 [SwissProt:P17314]	0.376	0.257	0.267		0.058	0.12	0.099		0.3	0.0923333		-69.2222		24.1765	0.0079467	0.01				0.21	0.129267
266	WTAI-CM16 [SwissProt:P16159]	0.097	0.09	0.117		0.04	0.033	0.032		0.101333	0.035		-65.4605		61.3019	0.00143678	0.01				0.0709333	0.049
284	WTAI-CM16 [SwissProt:P16159]	1.078	1.054	1.27		0.463	0.467	0.501		1.134	0.477		-57.9365		89.6033	0.000694804	0.001				0.7938	0.6678
274	WTAI-CM17 [GenBank:CAA42453]	0.062	0.046	0.083		0.02	0.012	0.016		0.0636667	0.016		-74.8691		18.9167	0.0121634	0.02				0.0445667	0.0224
282	WTAI-CM17 [GenBank:CAA42453]	0.598	0.483	0.63		0.208	0.192	0.203		0.570333	0.201		-64.7575		67.7145	0.0135264	0.02		*		0.399233	0.2814
146	Serpin Bu-1	0.065	0.052	0.054		0.069	0.062	0.064		0.057	0.065		14.0351		3.09677	0.153259					0.0399	0.091
147	Serpin Bu-1	0.084	0.093	0.061		0.098	0.089	0.087		0.0793333	0.0913333		15.1261		1.4087	0.300945					0.0555333	0.127867
148	Serpin Bu-1	0.35	0.3	0.323		0.449	0.454	0.426		0.324333	0.443		36.5879		49.7394	0.00213144	0.01				0.227033	0.6202
158	Serpin Bu-1 or Bu-4	0.038	0.051	0.04		0.032	0.011	0.029		0.043	0.024		-44.186		6.08427	0.0691966					0.0301	0.0336
162	Serpin Bu-1 or Bu-4	0.028	0.024	0.025		0.015	0.022	0.012		0.0256667	0.0163333		-36.3636		8.52174	0.043278	0.05				0.0179667	0.0228667
149	Serpin Bu-2	0.066	0.049	0.055		0.171	0.185	0.161		0.0566667	0.172333		204.118		182.715	0.000173349	0.001	0.10			0.0396667	0.241267
397	Serpin Bu-2	0.012	0.011	0.008		0.024	0.022	0.017		0.0103333	0.021		103.226		19.6923	0.011355	0.02				0.00723333	0.0294
398	Serpin Bu-3	0.019	0.019	0.018		0.045	0.049	0.037		0.0186667	0.0436667		133.929		49.7788	0.0186006	0.02		*		0.0130667	0.0611333
399	Serpin Bu-3	0.022	0.021	0.016		0.037	0.051	0.041		0.0196667	0.043		118.644		26.2032	0.00689136	0.01				0.0137667	0.0602
159	Serpin Bu-4	0.16	0.135	0.142		0.237	0.243	0.229		0.145667	0.236333		62.2426		114.349	0.000433291	0.001				0.101967	0.330867
151	Serpin Bu-5	0.132	0.126	0.126		0.198	0.205	0.175		0.128	0.192667		50.5208		48.5626	0.00222926	0.01				0.0896	0.269733
154	Serpin Bu-5	0.058	0.055	0.045		0.066	0.088	0.073		0.0526667	0.0756667		43.6709		9.19112	0.0387165	0.05				0.0368667	0.105933
150	Serpin Bu-7	0.129	0.117	0.123		0.09	0.109	0.099		0.123	0.0993333		-19.2412		13.3008	0.0218287	0.05				0.0861	0.139067
152	Serpin Bu-7	0.062	0.062	0.082		0.069	0.07	0.042		0.0686667	0.0603333		-12.1359		0.54019	0.503119					0.0480667	0.0844667
201	Tritin TC235992	0.141	0.102	0.136		0.154	0.129	0.161		0.126333	0.148		17.1504		1.92045	0.238062					0.0884333	0.2072
205	XIP-1 [PDB:1OM0]	0.15	0.21	0.294		0.127	0.066	0.146		0.218	0.113		-48.1651		4.73922	0.0950655					0.1526	0.1582
537	Beta amylase Bu-1	0.072	0.041	0.094		0.027	0.042	0.045		0.069	0.038		-44.9275		3.59476	0.130843					0.0483	0.0532
94	Beta amylase Bu-2	0.081	0.097	0.082		0.038	0.029	0.04		0.0866667	0.0356667		-58.8462		68.0494	0.0011779	0.01				0.0606667	0.0499333
462	Beta amylase Bu-2	0.153	0.134	0.146		0.121	0.093	0.113		0.144333	0.109		-24.4804		12.4706	0.0242006	0.05				0.101033	0.1526
64	Beta amylase Bu-3	0.042	0.092	0.054		0.048	0.058	0.039		0.0626667	0.0483333		-22.8723		0.798704	0.421993					0.0438667	0.0676667
92	Beta amylase Bu-3	0.15	0.121	0.095		0.209	0.169	0.152		0.122	0.176667		44.8087		5.55702	0.0778891					0.0854	0.247333
93	Beta amylase Bu-3	0.166	0.177	0.193		0.085	0.08	0.104		0.178667	0.0896667		-49.8134		68.9449	0.00114889	0.01				0.125067	0.125533
89	ADPG lg [GenBank:CAD98749]	0.048	0.046	0.05		0.025	0.026	0.029		0.048	0.0266667		-44.4444		163.84	0.000214706	0.001	0.10			0.0336	0.0373333
128	ADPG lg [GenBank:CAD98749]	0.093	0.049	0.051		0.097	0.056	0.149		0.0643333	0.100667		56.4767		1.41964	0.299325					0.0450333	0.140933
108	ADPG sm [GenBank:AAF61173]	0.086	0.112	0.103		0.074	0.099	0.091		0.100333	0.088		-12.2924		1.35277	0.309451					0.0702333	0.1232
110	ADPG sm [GenBank:AAF61173]	0.043	0.076	0.032		0.071	0.076	0.041		0.0503333	0.0626667		24.5033		0.516994	0.511892					0.0352333	0.0877333
118	Alanine amino transferase TC11_282456	0.069	0.054	0.055		0.061	0.065	0.065		0.0593333	0.0636667		7.30337		0.744493	0.436888					0.0415333	0.0891333
109	ATP synthase [GenBank:CAA52636]	0.036	0.07	0.033		0.02	0.013	0.012		0.0463333	0.015		-67.6259		6.67372	0.0611107					0.0324333	0.021
232	Chitinase [GenBank:BAB18520]	0.082	0.083	0.12		0.043	0.031	0.049		0.095	0.041		-56.8421		15.8192	0.0164377	0.02				0.0665	0.0574
455	Chitinase [GenBank:AAX83262.1]	0.118	0.109	0.147		0.036	0.049	0.056		0.124667	0.047		-62.2995		36.3867	0.00380722	0.01				0.0872667	0.0658
241	Dehydroascorbate reductase TC264934	0.133	0.138	0.109		0.077	0.092	0.102		0.126667	0.0903333		-28.6842		9.93395	0.0344538	0.05				0.0886667	0.126467
123	Enolase TC11_292359	0.08	0.074	0.053		0.058	0.083	0.061		0.069	0.0673333		-2.41546		0.0215146	0.890481					0.0483	0.0942667
178	Glyoxalase I TC11_288238	0.164	0.252	0.206		0.126	0.089	0.094		0.207333	0.103		-50.3215		13.9537	0.0202005	0.05				0.145133	0.1442
202	Glucose and ribitol dehydrogenase RS_UWI_14903	0.099	0.131	0.121		0.004	0.004	0.004		0.117	0.004		-96.5812		142.937	0.00692354	0.01		*		0.0819	0.0056
436	Ketol-acid reducto isomerase TC234371I	0.073	0.11	0.077		0.051	0.048	0.041		0.0866667	0.0466667		-46.1538		10.9422	0.0297126	0.05				0.0606667	0.0653333
175	Malate dehydrogenase [GenBank:AAT64932]	0.038	0.055	0.033		0.04	0.036	0.026		0.042	0.034		-19.0476		1.03784	0.365929					0.0294	0.0476
176	Malate dehydrogenase [GenBank:AAT64932]	0.123	0.124	0.112		0.152	0.152	0.152		0.119667	0.152		27.0195		70.7444	0.0138426	0.02		*		0.0837667	0.2128
450	Methinone Synthase RS_UWI_10957	0.023	0.038	0.028		0.012	0.016	0.022		0.0296667	0.0166667		-43.8202		6.05976	0.0695673					0.0207667	0.0233333
371	Orthophosphate dikinase Os05g0405000	0.03	0.026	0.02		0.025	0.029	0.033		0.0253333	0.029		14.4737		0.975806	0.379158					0.0177333	0.0406
299	PDI [GenBank:AAKA49425]	0.15	0.139	0.163		0.126	0.157	0.149		0.150667	0.144		-4.42478		0.330579	0.596111					0.105467	0.2016
475	Sucrose Synthase 2 [GenBank:CAA03935]	0.093	0.074	0.103		0.082	0.072	0.094		0.09	0.0826667		-8.14815		0.476847	0.527834					0.063	0.115733
189	Thiamine biosynthetic enzyme TC11_308909	0.076	0.092	0.093		0.083	0.07	0.075		0.087	0.076		-12.6437		2.70896	0.175132					0.0609	0.1064
225	Triose phsosphate isomerase [GenBank:CAC14917]	0.089	0.085	0.068		0.04	0.048	0.051		0.0806667	0.0463333		-42.562		22.5723	0.00896407	0.01				0.0564667	0.0648667
239	27 K protein thiol reductase TC11_300123	0.229	0.243	0.335		0.193	0.12	0.165		0.269	0.159333		-40.7683		7.72212	0.0498761	0.05				0.1883	0.223067
479	27 K Protein thiol reductase TC11_299048	0.027	0.044	0.06		0.024	0.027	0.018		0.0436667	0.023		-47.3282		4.36818	0.104828					0.0305667	0.0322
311	Elongation factor EF1A [SwissProt:Q03033]	0.168	0.157	0.18		0.112	0.109	0.119		0.168333	0.113333		-32.6733		57.1954	0.00163844	0.01				0.117833	0.158667
533	HSP70 [GenBank:AAB99745]	0.11	0.098	0.097		0.077	0.071	0.088		0.101667	0.0786667		-22.623		12.5289	0.0240215	0.05				0.0711667	0.110133
413	Eukaryotic initiation factor Eif4A [SwissProt:P41378]	0.042	0.084	0.073		0.068	0.066	0.042		0.0663333	0.0586667		-11.5578		0.257923	0.638275					0.0464333	0.0821333
295	Lipid transfer protein Bu-2	0.08	0.12	0.151		0.03	0.03	0.046		0.117	0.0353333		-69.8006		14.7954	0.0183576	0.02				0.0819	0.0494667
456	Thaumatin-like protein TC11_283136	0.087	0.089	0.109		0.042	0.049	0.056		0.095	0.049		-48.4211		32.2234	0.00475232	0.01				0.0665	0.0686
426	no ID	0.101	0.108	0.1		0.105	0.129	0.132		0.103	0.122		18.4466		4.55042	0.0998512					0.0721	0.1708
192	no ID	0.118	0.175	0.128		0.098	0.095	0.119		0.140333	0.104		-25.8907		3.60905	0.130276					0.0982333	0.1456
34	no ID	0.051	0.048	0.056		0.055	0.045	0.04		0.0516667	0.0466667		-9.67742		1.00446	0.372945					0.0361667	0.0653333
72	no ID	0.029	0.028	0.024		0.004	0.004	0.012		0.027	0.00666667		-75.3086		43.7765	0.00270561	0.01				0.0189	0.00933333
75	no ID	0.018	0.016	0.018		0.011	0.004	0.009		0.0173333	0.008		-53.8462		18.2326	0.0129505	0.02				0.0121333	0.0112
15	no ID	0.051	0.049	0.074		0.029	0.028	0.029		0.058	0.0286667		-50.5747		13.3517	0.0670621			*		0.0406	0.0401333
30	no ID	0.059	0.049	0.004		0.04	0.029	0.057		0.0373333	0.042		12.5		0.0617907	0.815929					0.0261333	0.0588
480	no ID	0.202	0.184	0.207		0.089	0.083	0.125		0.197667	0.099		-49.9157		44.0946	0.00266941	0.01				0.138367	0.1386
78	no ID	0.026	0.057	0.041		0.092	0.103	0.084		0.0413333	0.093		125		24.17	0.00795044	0.01				0.0289333	0.1302
384	no ID	0.084	0.027	0.029		0.065	0.044	0.036		0.0466667	0.0483333		3.57143		0.00655824	0.939346					0.0326667	0.0676667
262	no ID	0.017	0.016	0.02		0.011	0.017	0.012		0.0176667	0.0133333		-24.5283		3.84091	0.121579					0.0123667	0.0186667
32	no ID	0.059	0.084	0.098		0.061	0.061	0.055		0.0803333	0.059		-26.556		3.39354	0.13925					0.0562333	0.0826
50	no ID	0.058	0.066	0.087		0.058	0.045	0.088		0.0703333	0.0636667		-9.47867		0.187617	0.687241					0.0492333	0.0891333
186	no ID	0.041	0.036	0.026		0.033	0.008	0.025		0.0343333	0.022		-35.9223		2.06175	0.224378					0.0240333	0.0308
412	no ID	0.023	0.021	0.035		0.016	0.009	0.018		0.0263333	0.0143333		-45.5696		5.42259	0.0803712					0.0184333	0.0200667
13	no ID	0.025	0.029	0.019		0.012	0.024	0.015		0.0243333	0.017		-30.137		2.50777	0.188457					0.0170333	0.0238
352	no ID	0.026	0.018	0.016		0.014	0.016	0.018		0.02	0.016		-20		1.5	0.287864					0.014	0.0224
294	no ID	0.099	0.059	0.045		0.03	0.028	0.049		0.0676667	0.0356667		-47.2906		3.34034	0.141612					0.0473667	0.0499333
340	no id	0.384	0.428	0.43		0.394	0.36	0.316		0.414	0.356667		-13.8486		4.47158	0.101959					0.2898	0.499333
82	no id	0.133	0.172	0.321		0.277	0.295	0.263		0.208667	0.278333		33.3866		1.44138	0.296152					0.146067	0.389667
216	no id	0.147	0.223	0.176		0.173	0.116	0.184		0.182	0.157667		-13.37		0.63365	0.47059					0.1274	0.220733
199	no id	0.072	0.113	0.134		0.079	0.081	0.107		0.106333	0.089		-16.3009		0.72786	0.441653					0.0744333	0.1246
409	no id	0.086	0.073	0.085		0.095	0.088	0.096		0.0813333	0.093		14.3443		5.7243	0.0749598					0.0569333	0.1302
217	no id	0.055	0.109	0.129		0.082	0.08	0.095		0.0976667	0.0856667		-12.2867		0.282046	0.623484					0.0683667	0.119933
478	no id	0.167	0.167	0.07		0.034	0.035	0.039		0.134667	0.036		-73.2673		9.2912	0.0923708			*		0.0942667	0.0504
458	no id	0.128	0.109	0.087		0.041	0.08	0.059		0.108	0.06		-44.4444		8.61845	0.0425703	0.05				0.0756	0.084
79	no id	0.183	0.092	0.091		0.026	0.03	0.044		0.122	0.0333333		-72.6776		8.1884	0.0458582	0.05				0.0854	0.0466667
544	no id	0.084	0.093	0.081		0.064	0.058	0.067		0.086	0.063		-26.7442		26.45	0.0067774	0.01				0.0602	0.0882
122	no id	0.096	0.004	0.087		0.098	0.004	0.1		0.0623333	0.0673333		8.02139		0.0134368	0.913304					0.0436333	0.0942667
388	no id	0.039	0.063	0.061		0.063	0.096	0.051		0.0543333	0.07		28.8344		1.02221	0.369185					0.0380333	0.098
245	no id	0.083	0.062	0.072		0.038	0.06	0.056		0.0723333	0.0513333		-29.0323		5.34186	0.0819201					0.0506333	0.0718667
512	no id	0.033	0.067	0.04		0.087	0.072	0.061		0.0466667	0.0733333		57.1429		4.33018	0.105914					0.0326667	0.102667
127	no id	0.085	0.058	0.045		0.051	0.052	0.062		0.0626667	0.055		-12.234		0.388971	0.566644					0.0438667	0.077
65	no id	0.108	0.088	0.063		0.033	0.035	0.023		0.0863333	0.0303333		-64.8649		17.1158	0.0144101	0.02				0.0604333	0.0424667
58	no id	0.075	0.07	0.06		0.048	0.047	0.04		0.0683333	0.045		-34.1463		21.1207	0.0100633	0.02				0.0478333	0.063
83	no id	0.072	0.004	0.067		0.119	0.004	0.042		0.0476667	0.055		15.3846		0.0331325	0.864417					0.0333667	0.077
422	no id	0.073	0.023	0.02		0.059	0.022	0.128		0.0386667	0.0696667		80.1724		0.762564	0.431817					0.0270667	0.0975333
62	no id	0.09	0.088	0.038		0.025	0.042	0.041		0.072	0.036		-50		4.05422	0.11434					0.0504	0.0504
165	no id	0.054	0.056	0.08		0.026	0.077	0.029		0.0633333	0.044		-30.5263		1.09044	0.355325					0.0443333	0.0616
191	no id	0.062	0.073	0.072		0.065	0.025	0.022		0.069	0.0373333		-45.8937		4.90489	0.0911481					0.0483	0.0522667
59	no id	0.059	0.047	0.066		0.054	0.04	0.045		0.0573333	0.0463333		-19.186		2.54439	0.185916					0.0401333	0.0648667
6	no id	0.004	0.004	0.004		0.004	0.004	0.004		0.004	0.004		0		0	1			*		0.0028	0.0056
45	no id	0.031	0.037	0.036		0.028	0.02	0.031		0.0346667	0.0263333		-24.0385		4.88281	0.0916558					0.0242667	0.0368667
548	no id	0.057	0.086	0.162		0.054	0.004	0.004		0.101667	0.0206667		-79.6721		5.21588	0.0844292					0.0711667	0.0289333
276	no id	0.065	0.066	0.062		0.031	0.036	0.044		0.0643333	0.037		-42.487		47.3521	0.00233709	0.01				0.0450333	0.0518
434	no id	0.043	0.061	0.044		0.048	0.053	0.052		0.0493333	0.051		3.37838		0.0762195	0.796164					0.0345333	0.0714
197	no id	0.04	0.072	0.082		0.039	0.033	0.031		0.0646667	0.0343333		-46.9072		5.53543	0.07828					0.0452667	0.0480667
156	no id	0.095	0.088	0.101		0.004	0.004	0.004		0.0946667	0.004		-95.7746		582.551	0.00171218	0.01		*		0.0662667	0.0056
511	no id	0.032	0.033	0.033		0.09	0.065	0.042		0.0326667	0.0656667		101.02		5.66532	0.140155			*		0.0228667	0.0919333
357	no id	0.082	0.074	0.061		0.028	0.021	0.028		0.0723333	0.0256667		-64.5161		50.7772	0.00205041	0.01				0.0506333	0.0359333
97	no id	0.048	0.052	0.06		0.045	0.034	0.054		0.0533333	0.0443333		-16.875		1.76513	0.254713					0.0373333	0.0620667
209	no id	0.033	0.071	0.065		0.041	0.026	0.051		0.0563333	0.0393333		-30.1775		1.50608	0.287026					0.0394333	0.0550667
296	no id	0.093	0.055	0.063		0.03	0.009	0.032		0.0703333	0.0236667		-66.3507		11.5908	0.027164	0.05				0.0492333	0.0331333
157	no id	0.088	0.075	0.097		0.004	0.004	0.004		0.0866667	0.004		-95.3846		167.586	0.00591421	0.01		*		0.0606667	0.0056
126	no id	0.048	0.052	0.039		0.042	0.054	0.037		0.0463333	0.0443333		-4.31655		0.0994475	0.768261					0.0324333	0.0620667
452	no id	0.05	0.062	0.143		0.004	0.004	0.004		0.085	0.004		-95.2941		7.69168	0.109137			*		0.0595	0.0056
229	no id	0.053	0.055	0.049		0.03	0.042	0.035		0.0523333	0.0356667		-31.8471		18.2482	0.0129317	0.02				0.0366333	0.0499333
529	no id	0.017	0.037	0.067		0.06	0.02	0.05		0.0403333	0.0433333		7.43802		0.0253125	0.881301					0.0282333	0.0606667
228	no id	0.042	0.069	0.077		0.008	0.018	0.032		0.0626667	0.0193333		-69.1489		11.6955	0.0267834	0.05				0.0438667	0.0270667
208	no id	0.069	0.004	0.004		0.119	0.046	0.004		0.0256667	0.0563333		119.481		0.588432	0.485798					0.0179667	0.0788667
164	no id	0.035	0.074	0.03		0.056	0.026	0.024		0.0463333	0.0353333		-23.741		0.402588	0.560232					0.0324333	0.0494667
214	no id	0.038	0.04	0.08		0.027	0.027	0.031		0.0526667	0.0283333		-46.2025		3.13471	0.216311			*		0.0368667	0.0396667
374	no id	0.063	0.032	0.072		0.037	0.008	0.027		0.0556667	0.024		-56.8862		4.57657	0.0991666					0.0389667	0.0336
11	no id	0.06	0.032	0.043		0.028	0.037	0.043		0.045	0.036		-20		0.949219	0.385086					0.0315	0.0504
247	no id	0.051	0.047	0.045		0.024	0.015	0.054		0.0476667	0.031		-34.965		1.95465	0.292005			*		0.0333667	0.0434
539	no id	0.036	0.041	0.05		0.037	0.032	0.039		0.0423333	0.036		-14.9606		1.9	0.240153					0.0296333	0.0504
473	no id	0.042	0.042	0.045		0.029	0.037	0.032		0.043	0.0326667		-24.031		16.569	0.0152167	0.02				0.0301	0.0457333
395	no id	0.042	0.04	0.024		0.043	0.034	0.04		0.0353333	0.039		10.3774		0.340845	0.590679					0.0247333	0.0546
364	no id	0.042	0.04	0.044		0.03	0.035	0.029		0.042	0.0313333		-25.3968		23.814	0.00816088	0.01				0.0294	0.0438667
308	no id	0.033	0.043	0.034		0.04	0.031	0.039		0.0366667	0.0366667		0		0	1					0.0256667	0.0513333
90	no id	0.057	0.047	0.03		0.035	0.011	0.04		0.0446667	0.0286667		-35.8209		1.8	0.250815					0.0312667	0.0401333
267	no id	0.055	0.064	0.039		0.021	0.018	0.027		0.0526667	0.022		-58.2278		15.5588	0.0168963	0.02				0.0368667	0.0308
401	no id	0.041	0.039	0.019		0.037	0.044	0.036		0.033	0.039		18.1818		0.646707	0.466367					0.0231	0.0546
509	no id	0.025	0.03	0.034		0.047	0.037	0.035		0.0296667	0.0396667		33.7079		4.86486	0.0920717					0.0207667	0.0555333
194	no id	0.053	0.055	0.067		0.004	0.028	0.004		0.0583333	0.012		-79.4286		25.8302	0.00706914	0.01				0.0408333	0.0168
168	no id	0.033	0.066	0.03		0.028	0.026	0.027		0.043	0.027		-37.2093		1.92	0.299575			*		0.0301	0.0378
301	no id	0.033	0.022	0.033		0.042	0.046	0.033		0.0293333	0.0403333		37.5		4.2874	0.107157					0.0205333	0.0564667
403	no id	0.03	0.054	0.031		0.059	0.028	0.004		0.0383333	0.0303333		-20.8696		0.203246	0.675471					0.0268333	0.0424667
100	no id	0.043	0.032	0.047		0.022	0.037	0.022		0.0406667	0.027		-33.6066		4.14039	0.111602					0.0284667	0.0378
182	no id	0.04	0.064	0.049		0.022	0.011	0.014		0.051	0.0156667		-69.281		20.8848	0.0102609	0.02				0.0357	0.0219333
287	no id	0.07	0.049	0.019		0.004	0.027	0.028		0.046	0.0196667		-57.2464		2.47266	0.190945					0.0322	0.0275333
288	no id	0.057	0.06	0.063		0.004	0.004	0.007		0.06	0.005		-91.6667		756.25	1.03992e-05	0.0001	0.05			0.042	0.007
211	no id	0.044	0.037	0.052		0.017	0.021	0.024		0.0443333	0.0206667		-53.3835		24.4709	0.00777891	0.01				0.0310333	0.0289333
421	no id	0.062	0.064	0.051		0.004	0.004	0.004		0.059	0.004		-93.2203		185.204	0.00535611	0.01		*		0.0413	0.0056
321	no id	0.064	0.049	0.063		0.004	0.004	0.004		0.0586667	0.004		-93.1818		127.469	0.00775391	0.01		*		0.0410667	0.0056
37	no id	0.042	0.038	0.042		0.03	0.014	0.02		0.0406667	0.0213333		-47.541		15.8679	0.0163539	0.02				0.0284667	0.0298667
243	no id	0.057	0.069	0.042		0.004	0.004	0.004		0.056	0.004		-92.8571		44.3279	0.0218234	0.05		*		0.0392	0.0056
252	no id	0.071	0.047	0.046		0.007	0.004	0.004		0.0546667	0.005		-90.8537		36.3951	0.0245955	0.05		*		0.0382667	0.007
268	no id	0.03	0.032	0.035		0.028	0.024	0.028		0.0323333	0.0266667		-17.5258		8.25714	0.0453075	0.05				0.0226333	0.0373333
105	no id	0.064	0.043	0.038		0.01	0.004	0.018		0.0483333	0.0106667		-77.931		17.7594	0.0135406	0.02				0.0338333	0.0149333
432	no id	0.034	0.013	0.04		0.021	0.038	0.028		0.029	0.029		0		5.27171e-31	1					0.0203	0.0406
451	no id	0.057	0.071	0.004		0.034	0.004	0.004		0.044	0.014		-68.1818		1.74306	0.257231					0.0308	0.0196
536	no id	0.035	0.031	0.039		0.016	0.03	0.017		0.035	0.021		-40		7.63636	0.0506727					0.0245	0.0294
481	no id	0.004	0.012	0.004		0.044	0.059	0.044		0.00666667	0.049		635		55.8097	0.00171615	0.01				0.00466667	0.0686
200	no id	0.037	0.056	0.058		0.004	0.004	0.004		0.0503333	0.004		-92.053		47.9429	0.0202274	0.05		*		0.0352333	0.0056
224	no id	0.042	0.038	0.046		0.012	0.009	0.016		0.042	0.0123333		-70.6349		93.1882	0.000644142	0.001				0.0294	0.0172667
376	no id	0.045	0.032	0.031		0.016	0.021	0.017		0.036	0.018		-50		14.2941	0.0194231	0.02				0.0252	0.0252
242	no id	0.05	0.029	0.018		0.026	0.014	0.025		0.0323333	0.0216667		-32.9897		1.10583	0.352321					0.0226333	0.0303333
101	no id	0.028	0.037	0.036		0.009	0.033	0.019		0.0336667	0.0203333		-39.604		3.14342	0.150916					0.0235667	0.0284667
129	no id	0.022	0.019	0.023		0.025	0.044	0.027		0.0213333	0.032		50		3.01176	0.157676					0.0149333	0.0448
303	no id	0.027	0.027	0.028		0.03	0.021	0.025		0.0273333	0.0253333		-7.31707		0.580645	0.523457			*		0.0191333	0.0354667
38	no id	0.028	0.026	0.022		0.03	0.017	0.035		0.0253333	0.0273333		7.89474		0.125436	0.741094					0.0177333	0.0382667
273	no id	0.037	0.029	0.036		0.024	0.012	0.019		0.034	0.0183333		-46.0784		13.3072	0.0218117	0.05				0.0238	0.0256667
532	no id	0.033	0.034	0.035		0.017	0.018	0.019		0.034	0.018		-47.0588		384	3.99932e-05	0.0001	0.05			0.0238	0.0252
198	no id	0.031	0.037	0.038		0.024	0.01	0.013		0.0353333	0.0156667		-55.6604		16.8981	0.0147234	0.02				0.0247333	0.0219333
81	no id	0.036	0.084	0.017		0.004	0.004	0.004		0.0456667	0.004		-91.2409		4.36819	0.171786			*		0.0319667	0.0056
261	no id	0.026	0.016	0.022		0.02	0.03	0.034		0.0213333	0.028		31.25		1.72414	0.259422					0.0149333	0.0392
454	no id	0.036	0.026	0.015		0.029	0.018	0.021		0.0256667	0.0226667		-11.6883		0.189252	0.685982					0.0179667	0.0317333
l	no id	0.032	0.03	0.03		0.015	0.017	0.017		0.0306667	0.0163333		-46.7391		231.125	0.000109152	0.001	0.05			0.0214667	0.0228667
181	no id	0.045	0.004	0.028		0.022	0.032	0.01		0.0256667	0.0213333		-16.8831		0.103238	0.764067					0.0179667	0.0298667
453	no id	0.025	0.021	0.03		0.029	0.014	0.02		0.0253333	0.021		-17.1053		0.728448	0.441483					0.0177333	0.0294
523	no id	0.008	0.015	0.044		0.004	0.004	0.063		0.0223333	0.0236667		5.97015		0.00349803	0.955674					0.0156333	0.0331333
76	no id	0.016	0.027	0.022		0.025	0.022	0.026		0.0216667	0.0243333		12.3077		0.615385	0.476621					0.0151667	0.0340667
139	no id	0.037	0.039	0.004		0.047	0.004	0.004		0.0266667	0.0183333		-31.25		0.207779	0.672163					0.0186667	0.0256667
406	no id	0.025	0.029	0.026		0.018	0.018	0.019		0.0266667	0.0183333		-31.25		44.6429	0.0026087	0.01				0.0186667	0.0256667
68	no id	0.022	0.026	0.026		0.021	0.018	0.021		0.0246667	0.02		-18.9189		7.84	0.0488116	0.05				0.0172667	0.028
427	no id	0.045	0.004	0.044		0.004	0.004	0.032		0.031	0.0133333		-56.9892		1.15835	0.342393					0.0217	0.0186667
369	no id	0.02	0.019	0.015		0.027	0.025	0.027		0.018	0.0263333		46.2963		25	0.00749043	0.01				0.0126	0.0368667
474	no id	0.031	0.025	0.036		0.02	0.004	0.014		0.0306667	0.0126667		-58.6957		10.1603	0.033295	0.05				0.0214667	0.0177333
87	no id	0.033	0.029	0.026		0.013	0.01	0.017		0.0293333	0.0133333		-54.5455		31.1351	0.00505759	0.01				0.0205333	0.0186667
49	no id	0.02	0.019	0.033		0.024	0.014	0.018		0.024	0.0186667		-22.2222		0.988417	0.376402					0.0168	0.0261333
547	no id	0.011	0.04	0.031		0.004	0.035	0.004		0.0273333	0.0143333		-47.561		0.937731	0.387698					0.0191333	0.0200667
441	no id	0.027	0.053	0.004		0.004	0.011	0.023		0.028	0.0126667		-54.7619		1.01731	0.370218					0.0196	0.0177333
305	no id	0.024	0.01	0.021		0.018	0.025	0.024		0.0183333	0.0223333		21.8182		0.699029	0.450146					0.0128333	0.0312667
91	no id	0.024	0.026	0.027		0.013	0.015	0.014		0.0256667	0.014		-45.4545		122.5	0.000378971	0.001				0.0179667	0.0196
70	no id	0.023	0.034	0.049		0.004	0.004	0.004		0.0353333	0.004		-88.6792		17.2916	0.0532541			*		0.0247333	0.0056
365	no id	0.026	0.02	0.023		0.019	0.015	0.014		0.023	0.016		-30.4348		9.1875	0.0387391	0.05				0.0161	0.0224
513	no id	0.004	0.013	0.02		0.023	0.032	0.023		0.0123333	0.026		110.811		6.13504	0.0684382					0.00863333	0.0364
293	no id	0.039	0.022	0.038		0.004	0.004	0.004		0.033	0.004		-87.8788		27.7253	0.0342272	0.05		*		0.0231	0.0056
465	no id	0.02	0.018	0.033		0.01	0.009	0.018		0.0236667	0.0123333		-47.8873		4.25	0.108262					0.0165667	0.0172667
111	no id	0.026	0.026	0.03		0.004	0.004	0.018		0.0273333	0.00866667		-68.2927		14.7925	0.0183637	0.02				0.0191333	0.0121333
231	no id	0.025	0.012	0.031		0.013	0.015	0.011		0.0226667	0.013		-42.6471		2.85085	0.166596					0.0158667	0.0182
137	no id	0.03	0.024	0.038		0.004	0.004	0.004		0.0306667	0.004		-86.9565		43.2432	0.0223526	0.05		*		0.0214667	0.0056
171	no id	0.023	0.004	0.004		0.064	0.004	0.004		0.0103333	0.024		132.258		0.424388	0.550289					0.00723333	0.0336
270	no id	0.028	0.031	0.028		0.004	0.004	0.004		0.029	0.004		-86.2069		625	0.00159617	0.01		*		0.0203	0.0056
185	no id	0.023	0.025	0.024		0.017	0.004	0.004		0.024	0.00833333		-65.2778		12.843	0.0662907			*		0.0168	0.0116667
390	no id	0.046	0.004	0.032		0.004	0.004	0.004		0.0273333	0.004		-85.3659		3.57143	0.199359			*		0.0191333	0.0056
410	no id	0.032	0.018	0.03		0.004	0.004	0.004		0.0266667	0.004		-85		26.8837	0.0352426	0.05		*		0.0186667	0.0056
359	no id	0.031	0.024	0.02		0.004	0.004	0.004		0.025	0.004		-84		42.6774	0.0226389	0.05		*		0.0175	0.0056
246	no id	0.021	0.03	0.023		0.004	0.004	0.004		0.0246667	0.004		-83.7838		57.3731	0.0169869	0.02		*		0.0172667	0.0056
484	no id	0.004	0.004	0.004		0.021	0.027	0.016		0.004	0.0213333		433.333		29.7143	0.032045	0.05		*		0.0028	0.0298667
77	no id	0.026	0.009	0.013		0.005	0.008	0.007		0.016	0.00666667		-58.3333		3.21311	0.147518					0.0112	0.00933333
	Total									96.9417	97.7353										67.8592	136.829
