# Supplementary material for: Differential effects of a post-anthesis fertilizer regimen on the wheat flour proteome determined by quantitative 2-DE
Source: Proteome Sci. 2011 Aug 4;9:46. doi: 10.1186/1477-5956-9-46 (PMC3168407; doi:10.1186/1477-5956-9-46)
Supplement: Additional file 2 — Statistical analysis for summed spot volumes for each unique protein sequence. [file 1477-5956-9-46-S2.XLSX]

## Sheet: Protein Sequences
Additional file 2. Statistical analysis for the summed spot volumes for each unique protein sequence (sum of SV for all spots that matched the same protein sequence).
ProbF is calculated probability that means differ, based on F distribution with pooled error (DF=4) or;
*where heterogeniety between the two variances was significant below probability of 0.05, a non-pooled variance was used (DF=2).
Shown are the F probability, the probability rounded up to the nearest power of ten or 0.05 if below 0.05 (Sig_F), and the probability adjusted by the method of Bonferonni.
Protein sequences that showed significant changes with PAF (p<0.02) are highlighted in yellow.
Values for normalized spot volume are the average from 3 gels of one biological replica.
Protein amount was calculated as (SV)*(total mg protein/mg flour)/100. Total protein was 140 mg/mg for +PAF and 70 mg/mg for -PAF.
	Normalized Spot Volume																				Absolute Protein Amount
	Replicas (-PAF)				Replicas (+PAF)				Means				Percentage Change		Test & Probability that means differ based on pooled error (DF=4) or *based on non-pooled error (DF=2).						mg protein/mg flour			Percentage Change
																		Bonferroni
Protein Sequence	A	B	C		D	E	F		-PAF		+PAF				F-value	ProbF	Sig_F	Adjustment			-PAF	+PAF
Total HMW-GS Ax2*	1.793	1.752	1.613		2.442	2.384	2.408		1.71933		2.41133		40.2482		147.348	0.000264281	0.001	0.05			1.20353	3.37587		180.496
Total HMW-GS Bx7	4.115	3.831	3.71		5.067	5.087	4.903		3.88533		5.019		29.1781		72.1856	0.00105237	0.01				2.71973	7.0266		158.356
Total HMW-GS Dx5	2.464	2.817	2.793		3.701	3.679	3.817		2.69133		3.73233		38.6797		73.2189	0.00102414	0.01				1.88393	5.22527		177.359
Total HMW-GS By9	1.545	1.517	1.373		2.308	2.256	2.266		1.47833		2.27667		54.0023		206.065	0.000136843	0.001	0.05			1.03483	3.18733		208.005
Total HMW-GS Dy10	3.117	3.156	3.026		3.685	3.623	3.718		3.09967		3.67533		18.5719		146.706	0.000266547	0.001	0.05			2.16977	5.14547		137.144
LMW-GS AAB484791	0.476	0.184	0.144		0.352	0.131	0.49		0.268		0.324333		21.0199		0.145033	0.72269					0.1876	0.454067		142.04
Total LMW-GS Bu-4	1.787	1.995	1.879		1.838	1.937	1.817		1.887		1.864		-1.21887		0.106005	0.761059					1.3209	2.6096		97.5623
LMW-GS Bu-61	0.623	0.629	0.65		0.477	0.473	0.463		0.634		0.471		-25.7098		315.047	5.91922e-05	0.0001	0.05			0.4438	0.6594		48.5804
Total LMW-GS Bu-3	7.688	8.121	8.235		6.148	6.154	5.885		8.01467		6.06233		-24.3595		106.991	0.000493027	0.001	0.10			5.61027	8.48727		51.281
Total LMW-GS Bu-2/13	2.35	2.342	2.155		2.557	2.197	2.469		2.28233		2.40767		5.49146		0.994254	0.375138					1.59763	3.37073		110.983
Total LMW-GS Bu-18	0.769	0.854	0.898		0.752	0.712	0.716		0.840333		0.726667		-13.5264		8.09925	0.0465877	0.05				0.588233	1.01733		72.9472
Total LMW-GS Bu-1	2.345	2.204	2.179		2.353	2.397	2.387		2.24267		2.379		6.07907		6.52753	0.0629772					1.56987	3.3306		112.158
Total LMW-GS Bu-7	3.388	3.389	3.183		2.476	2.373	2.571		3.32		2.47333		-25.502		90.0433	0.000688271	0.001	0.10			2.324	3.46267		48.996
LMW-GS Bu81	0.414	0.32	0.249		0.313	0.222	0.328		0.327667		0.287667		-12.2075		0.473342	0.529274					0.229367	0.402733		75.5849
Total LMW-GS Bu-11	0.544	0.548	0.598		0.291	0.239	0.276		0.563333		0.268667		-52.3077		160.628	0.0002232	0.001	0.05			0.394333	0.376133		-4.61538
LMW-GS TC11_2772701	0.808	0.713	0.674		0.681	0.697	0.625		0.731667		0.667667		-8.74715		1.98846	0.231315					0.512167	0.934733		82.5057
Total Gamma-gliadin Bu-1	0.751	0.923	0.808		1.005	1.056	0.998		0.827333		1.01967		23.2474		12.7873	0.0232522	0.05				0.579133	1.42753		146.495
Gamma-gliadin Bu-21	1.992	1.811	1.628		2.171	2.168	2.17		1.81033		2.16967		19.849		11.6933	0.0759093			*		1.26723	3.03753		139.698
Total Gamma-gliadin Bu-4	3.215	3.049	3.053		2.811	2.423	2.724		3.10567		2.65267		-14.5862		12.2096	0.0250269	0.05				2.17397	3.71373		70.8275
Total Gamma-gliadin Bu-5	3.535	3.934	3.825		3.179	3.383	3.285		3.76467		3.28233		-12.8121		13.1836	0.0221417	0.05				2.63527	4.59527		74.3758
Total Gamma-gliadin Bu-6	2.018	2.08	1.9		1.993	1.621	2.005		1.99933		1.873		-6.31877		0.854619	0.40757					1.39953	2.6222		87.3625
Gamma-gliadin Bu-71	0.246	0.419	0.488		0.394	0.36	0.316		0.384333		0.356667		-7.19861		0.134511	0.732377					0.269033	0.499333		85.6028
Total Gamma-gliadin Bu-11	1.04	0.916	0.843		0.768	0.702	0.78		0.933		0.75		-19.6141		8.59942	0.0427082	0.05				0.6531	1.05		60.7717
Total Omega-gliadin TC11_288652	1.696	2.191	1.932		5.088	5.639	4.482		1.93967		5.06967		161.368		74.1787	0.000998931	0.001				1.35777	7.09753		422.736
Total Omega-gliadin Bu-D1/GliD3	1.397	1.435	1.407		2.942	3.311	2.925		1.413		3.05933		116.513		169.534	0.00584684	0.01		*		0.9891	4.28307		333.027
Total Omega-gliadin TC262770 (Cys type)	0.391	0.549	0.567		1.208	1.375	1.161		0.502333		1.248		148.441		75.7301	0.000960103	0.001				0.351633	1.7472		396.881
Omega-gliadin [GenBank:ACN96903] (Sec type)	0.069	0.023	0.012		0.1	0.019	0.124		0.0346667		0.081		133.654		1.63405	0.270279					0.0242667	0.1134		367.308
Total Omega-gliadin Bu-D5	0.348	0.446	0.381		0.996	1.076	0.882		0.391667		0.984667		151.404		87.9733	0.000719837	0.001	0.10			0.274167	1.37853		402.809
Total Alpha-gliadin Bu-5	1.187	1.234	1.284		1.316	1.385	1.459		1.235		1.38667		12.2807		9.24136	0.0384037	0.05				0.8645	1.94133		124.561
Total Alpha-gliadin Bu-14	0.889	0.814	0.761		1.092	0.997	1.194		0.821333		1.09433		33.2386		16.152	0.0158781	0.02				0.574933	1.53207		166.477
Alpha-gliadin Bu-111	0.943	1.009	0.882		1.494	1.704	1.564		0.944667		1.58733		68.0311		80.1065	0.000862005	0.001				0.661267	2.22227		236.062
Total Alpha-gliadin Bu-12	1.966	1.955	1.788		3.01	3.298	2.88		1.903		3.06267		60.9389		72.4189	0.0010459	0.01				1.3321	4.28773		221.878
Alpha-gliadin Bu-231	3.009	2.891	2.772		3.114	3.362	3.397		2.89067		3.291		13.8492		12.7043	0.023495	0.05				2.02347	4.6074		127.698
Alpha-gliadin Bu-11	0.485	0.544	0.519		0.847	0.786	0.903		0.516		0.845333		63.8243		75.6466	0.000962134	0.001				0.3612	1.18347		227.649
Total Alpha-gliadin Bu-2	2.945	2.611	2.677		3.15	3.395	3.132		2.74433		3.22567		17.5392		13.1449	0.0222467	0.05				1.92103	4.51593		135.078
Alpha-gliadin Bu-31	1.249	1.241	1.168		1.529	1.764	1.682		1.21933		1.65833		36.0033		35.648	0.00395305	0.01				0.853533	2.32167		172.007
Alpha-gliadin Bu-41	1.46	1.238	1.191		1.82	2.185	2.012		1.29633		2.00567		54.7184		27.964	0.00613636	0.01				0.907433	2.80793		209.437
Alpha-gliadin Bu-101	1.058	1.177	0.985		1.185	1.298	1.438		1.07333		1.307		21.7702		6.43481	0.0642061					0.751333	1.8298		143.54
Alpha-gliadin Bu-BQ8071301	0.2	0.206	0.159		0.268	0.28	0.314		0.188333		0.287333		52.5664		24.0286	0.00803303	0.01				0.131833	0.402267		205.133
Alpha-gliadin Bu-BQ8062091	0.573	0.457	0.455		0.342	0.194	0.428		0.495		0.321333		-35.0842		4.87152	0.0919172					0.3465	0.449867		29.8316
Alpha-gliadin Bu-271	0.233	0.265	0.254		0.312	0.405	0.307		0.250667		0.341333		36.1702		7.44905	0.0524811					0.175467	0.477867		172.34
Gliadin mix spot 334	0.819	0.845	0.797		1.202	1.013	1.028		0.820333		1.081		31.7757		17.5508	0.0138135	0.02				0.574233	1.5134		163.551
Gliadin mix spot 389	0.098	0.117	0.083		0.132	0.14	0.149		0.0993333		0.140333		41.2752		13.9053	0.0203148	0.05				0.0695333	0.196467		182.55
Gliadin mix spot 172	0.955	1.033	0.798		1.249	1.279	1.092		0.928667		1.20667		29.9354		9.4972	0.0368687	0.05				0.650067	1.68933		159.871
Gliadin mix spot 530	0.06	0.078	0.115		0.092	0.058	0.09		0.0843333		0.08		-5.13834		0.0489713	0.835701					0.0590333	0.112		89.7233
Gliadin mix spot 195	0.194	0.198	0.184		0.069	0.035	0.042		0.192		0.0486667		-74.6528		164.648	0.000212644	0.001	0.05			0.1344	0.0681333		-49.3056
Total Farinin Bu-1	0.367	0.325	0.381		0.218	0.228	0.292		0.357667		0.246		-31.2209		15.1984	0.0175636	0.02				0.250367	0.3444		37.5582
Total Farinin Bu-2	1.165	1.291	1.356		0.297	0.256	0.421		1.27067		0.324667		-74.4491		159.705	0.000225735	0.001	0.05			0.889467	0.454533		-48.8982
Total Farinin Bu-3	0.834	0.834	0.776		0.349	0.288	0.372		0.814667		0.336333		-58.7152		228.371	0.000111762	0.001	0.05			0.570267	0.470867		-17.4304
Total Purinin Bu-1	0.504	0.513	0.443		0.274	0.292	0.315		0.486667		0.293667		-39.6575		59.6727	0.00151208	0.01				0.340667	0.411133		20.6849
Total Purinin Bu-2	0.473	0.537	0.561		0.218	0.298	0.267		0.523667		0.261		-50.1591		55.9964	0.00170536	0.01				0.366567	0.3654		-0.318269
Total Purinin Bu-3	0.549	0.441	0.482		0.252	0.284	0.274		0.490667		0.27		-44.9728		45.0822	0.00256153	0.01				0.343467	0.378		10.0543
Triticin DR7366441	0.248	0.206	0.205		0.274	0.261	0.283		0.219667		0.272667		24.1275		11.6288	0.0270249	0.05				0.153767	0.381733		148.255
Total Triticin TC11_285558	0.801	0.788	0.807		0.901	0.96	0.856		0.798667		0.905667		13.3973		12.2029	0.0250487	0.05				0.559067	1.26793		126.795
Total Triticin TC11_264477	0.36	0.28	0.36		0.33	0.306	0.328		0.333333		0.321333		-3.6		0.186959	0.68775					0.233333	0.449867		92.8
Globulin-1 ABG680301	0.016	0.032	0.03		0.071	0.026	0.06		0.026		0.0523333		101.282		3.32145	0.142465					0.0182	0.0732667		302.564
Total Globulin-2 Bu-17295	0.124	0.092	0.084		0.057	0.052	0.056		0.1		0.055		-45		13.3516	0.0674118			*		0.07	0.077		10
Globulin-2 Bu-173661	0.045	0.043	0.041		0.026	0.029	0.03		0.043		0.0283333		-34.1085		77.44	0.000919874	0.001				0.0301	0.0396667		31.7829
Total Globulin-2 Bu-18428	0.145	0.122	0.119		0.091	0.091	0.082		0.128667		0.088		-31.6062		21.6337	0.00965275	0.01				0.0900667	0.1232		36.7876
Total Globulin Glo-3 TC234094	0.19	0.143	0.142		0.111	0.102	0.102		0.158333		0.105		-33.6842		10.9495	0.029682	0.05				0.110833	0.147		32.6316
Total Globulin Glo-3 TC11_305389	0.102	0.079	0.076		0.06	0.044	0.041		0.0856667		0.0483333		-43.5798		13.6348	0.0209722	0.05				0.0599667	0.0676667		12.8405
GSP CAA565911	0.044	0.047	0.067		0.021	0.019	0.021		0.0526667		0.0203333		-61.3924		19.8922	0.0467722	0.05		*		0.0368667	0.0284667		-22.7848
GSP CAA565861	0.079	0.068	0.081		0.062	0.045	0.06		0.076		0.0556667		-26.7544		9.16502	0.0388804	0.05				0.0532	0.0779333		46.4912
Total Puroindoline b [GenBank:AAT40244]	0.58	0.416	0.54		0.287	0.208	0.257		0.512		0.250667		-51.0417		23.0148	0.00866476	0.01				0.3584	0.350933		-2.08333
CMx1/CMx3 TC11_3081461	0.064	0.069	0.09		0.03	0.023	0.03		0.0743333		0.0276667		-62.7803		31.6129	0.00492004	0.01				0.0520333	0.0387333		-25.5605
CMx1/CMx3 TC11_3093981	0.342	0.331	0.41		0.251	0.241	0.196		0.361		0.229333		-36.4728		19.3387	0.0117132	0.02				0.2527	0.321067		27.0545
WASI [SwissProt:P16347]1	0.261	0.24	0.29		0.189	0.14	0.185		0.263667		0.171333		-35.019		18.6598	0.0124504	0.02				0.184567	0.239867		29.9621
WCI [GenBank:CAD19440]1	0.342	0.287	0.353		0.136	0.09	0.121		0.327333		0.115667		-64.664		74.6437	0.000987051	0.001				0.229133	0.161933		-29.3279
WDAI TC11_3385241	0.375	0.329	0.367		0.222	0.213	0.212		0.357		0.215667		-39.5892		94.4698	0.000627368	0.001				0.2499	0.301933		20.8217
WDAI [GenBank:AAV91972]1	0.267	0.266	0.288		0.138	0.101	0.107		0.273667		0.115333		-57.8563		137.075	0.000304372	0.001				0.191567	0.161467		-15.7125
WDAI [SwissProt:P01085]1	1.281	1.23	1.404		0.535	0.696	0.781		1.305		0.670667		-48.6079		51.1253	0.00202427	0.01				0.9135	0.938933		2.78416
Total WMAI [PRF:223520]	1.144	0.887	1.099		0.468	0.458	0.549		1.04333		0.491667		-52.8754		42.8106	0.00282015	0.01				0.730333	0.688333		-5.7508
WTAI-CM1 TC11_3405101	0.532	0.556	0.582		0.195	0.222	0.212		0.556667		0.209667		-62.3353		445.044	2.98448e-05	0.0001	0.05			0.389667	0.293533		-24.6707
Total WTAI-CM2 [SwissProt:P16851]	1.397	1.322	1.411		0.477	0.435	0.524		1.37667		0.478667		-65.23		566.207	1.84972e-05	0.0001	0.05			0.963667	0.670133		-30.46
Total WTAI-CM3 [SwissProt:P17314]	1.374	1.323	1.531		0.444	0.524	0.516		1.40933		0.494667		-64.9007		183.285	0.000172291	0.001	0.05			0.986533	0.692533		-29.8013
Total WTAI-CM16 [SwissProt:P16159]	1.175	1.144	1.387		0.503	0.5	0.533		1.23533		0.512		-58.5537		88.0563	0.0111665	0.02		*		0.864733	0.7168		-17.1074
Total WTAI-CM17 [GenBank:CAA42453]	0.66	0.529	0.713		0.228	0.204	0.219		0.634		0.217		-65.7729		57.2129	0.0170316	0.02		*		0.4438	0.3038		-31.5457
Total Serpin Bu-1	0.499	0.445	0.438		0.616	0.605	0.577		0.460667		0.599333		30.1013		37.9842	0.00351821	0.01				0.322467	0.839067		160.203
Total Serpin Bu-1 or Bu-4	0.066	0.075	0.065		0.047	0.033	0.041		0.0686667		0.0403333		-41.2621		30.2301	0.00533445	0.01				0.0480667	0.0564667		17.4757
Total Serpin Bu-2	0.078	0.06	0.063		0.195	0.207	0.178		0.067		0.193333		188.557		156.813	0.000233961	0.001	0.05			0.0469	0.270667		477.114
Total Serpin Bu-3	0.041	0.04	0.034		0.082	0.1	0.078		0.0383333		0.0866667		126.087		46.2088	0.00244628	0.01				0.0268333	0.121333		352.174
Serpin Bu-4 or Bu-51	0.16	0.135	0.142		0.237	0.243	0.229		0.145667		0.236333		62.2426		114.349	0.000433291	0.001	0.10			0.101967	0.330867		224.485
Total Serpin Bu-5	0.19	0.181	0.171		0.264	0.293	0.248		0.180667		0.268333		48.524		37.756	0.00355744	0.01				0.126467	0.375667		197.048
Total Serpin Bu-7	0.191	0.179	0.205		0.159	0.179	0.141		0.191667		0.159667		-16.6957		5.78894	0.0738724					0.134167	0.223533		66.6087
Tritin1	0.141	0.102	0.136		0.154	0.129	0.161		0.126333		0.148		17.1504		1.92045	0.238062					0.0884333	0.2072		134.301
Xylanase inhibitor XIP-11	0.15	0.21	0.294		0.127	0.066	0.146		0.218		0.113		-48.1651		4.73922	0.0950655					0.1526	0.1582		3.66972
Beta amylase Bu-1	0.072	0.041	0.094		0.027	0.042	0.045		0.069		0.038		-44.9275		3.59476	0.130843					0.0483	0.0532		10.1449
Total Beta amylase Bu-2	0.234	0.231	0.228		0.159	0.122	0.153		0.231		0.144667		-37.3737		55.4388	0.0175641	0.02		*		0.1617	0.202533		25.2525
Total Beta amylase Bu-3	0.358	0.39	0.342		0.342	0.307	0.295		0.363333		0.314667		-13.3945		5.95253	0.0712253					0.254333	0.440533		73.211
Total ADPG lg [GenBank:CAD98749]	0.141	0.095	0.101		0.122	0.082	0.178		0.112333		0.127333		13.3531		0.228762	0.657411					0.0786333	0.178267		126.706
Total ADPG sm [GenBank:AAF61173]	0.129	0.188	0.135		0.145	0.175	0.132		0.150667		0.150667		0		6.0003e-30	1					0.105467	0.210933		100
Alanine amino transferase TC11_2824561	0.069	0.054	0.055		0.061	0.065	0.065		0.0593333		0.0636667		7.30337		0.744493	0.436888					0.0415333	0.0891333		114.607
ATP synthase [GenBank:CAA52636]1	0.036	0.07	0.033		0.02	0.013	0.012		0.0463333		0.015		-67.6259		6.67372	0.0611107					0.0324333	0.021		-35.2518
Chitinase [GenBank:BAB185201]1	0.082	0.083	0.12		0.043	0.031	0.049		0.095		0.041		-56.8421		15.8192	0.0164377	0.02				0.0665	0.0574		-13.6842
Chitinase [GenBank:AAX83262]1	0.118	0.109	0.147		0.036	0.049	0.056		0.124667		0.047		-62.2995		36.3867	0.00380722	0.01				0.0872667	0.0658		-24.5989
Dehydroascorbate reductase TC2649341	0.133	0.138	0.109		0.077	0.092	0.102		0.126667		0.0903333		-28.6842		9.93395	0.0344538	0.05				0.0886667	0.126467		42.6316
Enolase1	0.08	0.074	0.053		0.058	0.083	0.061		0.069		0.0673333		-2.41546		0.0215146	0.890481					0.0483	0.0942667		95.1691
Glyoxalase1	0.164	0.252	0.206		0.126	0.089	0.094		0.207333		0.103		-50.3215		13.9537	0.0202005	0.05				0.145133	0.1442		-0.643087
Glucose and ribitol dehydrogenase RS_UWI_149031	0.099	0.131	0.121		0.004	0.004	0.004		0.117		0.004		-96.5812		142.937	0.0069235	0.01		*		0.0819	0.0056		-93.1624
Ketol-acid reducto isomerase TC234371I1	0.073	0.11	0.077		0.051	0.048	0.041		0.0866667		0.0466667		-46.1538		10.9422	0.0297126	0.05				0.0606667	0.0653333		7.69231
Malate dehydrogenase [GenBank:AAT64932]	0.161	0.179	0.145		0.192	0.188	0.178		0.161667		0.186		15.0515		5.2041	0.0846697					0.113167	0.2604		130.103
Methinone Synthase RS_UWI_109571	0.023	0.038	0.028		0.012	0.016	0.022		0.0296667		0.0166667		-43.8202		6.05976	0.0695673					0.0207667	0.0233333		12.3596
Orthophosphate dikinase1	0.03	0.026	0.02		0.025	0.029	0.033		0.0253333		0.029		14.4737		0.975806	0.379158					0.0177333	0.0406		128.947
Protein disulfide isomeerase [GenBank:AAKA49425]1	0.15	0.139	0.163		0.126	0.157	0.149		0.150667		0.144		-4.42478		0.330579	0.596111					0.105467	0.2016		91.1504
Sucrose Synthase 2 [GenBank:CAA03935]1	0.093	0.074	0.103		0.082	0.072	0.094		0.09		0.0826667		-8.14815		0.476847	0.527834					0.063	0.115733		83.7037
Thiamine biosynthetic enzyme TC11_3089091	0.076	0.092	0.093		0.083	0.07	0.075		0.087		0.076		-12.6437		2.70896	0.175132					0.0609	0.1064		74.7126
Triose phsosphate isomerase [GenBank:CAC14917]1	0.089	0.085	0.068		0.04	0.048	0.051		0.0806667		0.0463333		-42.562		22.5723	0.00896407	0.01				0.0564667	0.0648667		14.876
27 K protein thiol reductase TC11_3001231	0.229	0.243	0.335		0.193	0.12	0.165		0.269		0.159333		-40.7683		7.72212	0.0498761	0.05				0.1883	0.223067		18.4634
27 K Protein thiol reductase TC11_2990481	0.027	0.044	0.06		0.024	0.027	0.018		0.0436667		0.023		-47.3282		4.36818	0.104828					0.0305667	0.0322		5.34351
Elongation factor EF1A [SwissProt:Q03033]1	0.168	0.157	0.18		0.112	0.109	0.119		0.168333		0.113333		-32.6733		57.1954	0.00163844	0.01				0.117833	0.158667		34.6535
HSP70 [GenBank:AAB99745]1	0.11	0.098	0.097		0.077	0.071	0.088		0.101667		0.0786667		-22.623		12.5289	0.0240215	0.05				0.0711667	0.110133		54.7541
Eukaryotic initiation factor Eif4A [SwissProt:P41378]1	0.042	0.084	0.073		0.068	0.066	0.042		0.0663333		0.0586667		-11.5578		0.257923	0.638275					0.0464333	0.0821333		76.8844
Lipid transfer protein Bu-21	0.08	0.12	0.151		0.03	0.03	0.046		0.117		0.0353333		-69.8006		14.7954	0.0183576	0.02				0.0819	0.0494667		-39.6011
Thaumatin-like protein TC11_2831361	0.087	0.089	0.109		0.042	0.049	0.056		0.095		0.049		-48.4211		32.2234	0.00475232	0.01				0.0665	0.0686		3.15789
Total									89.331		92.645										62.5317	129.703
1 Predominant protein in only one spot.
