# Supplementary material for: Differential effects of a post-anthesis fertilizer regimen on the wheat flour proteome determined by quantitative 2-DE
Source: Proteome Sci. 2011 Aug 4;9:46. doi: 10.1186/1477-5956-9-46 (PMC3168407; doi:10.1186/1477-5956-9-46)
Supplement: Additional file 3 — Statistical analysis for summed spot volumes for each protein class. [file 1477-5956-9-46-S3.XLSX]

## Sheet: Protein Classes
Additional file 3. Statistical analysis for the summed spot volumes for each protein class. Where proteins have been assigned to specific alleles, summed spot volumes for each allelle are also included.
ProbF is calculated probability that means differ, based on F distribution with pooled error (DF=4) or;
*where heterogeniety between the two variances was significant below probability of 0.05, a non-pooled variance was used (DF=2).
Shown are the F probability, the probability rounded up to the nearest power of ten or 0.05 if below 0.05 (Sig_F), and the probability adjusted by the method of Bonferonni.
Protein classes that showed significant changes with PAF (p<0.02) are highlighted in yellow.
Values for normalized spot volume are the average from 3 gels of one biological replica.
Protein amount was calculated as (SV)*(total mg protein/mg flour)/100. Total protein was 140 mg/mg for +PAF and 70 mg/mg for -PAF.
	Normalized Spot Volume														Test & Probability that means differ					Absolute Protein Amount
															based on pooled error (DF=4) or
	Replicas (-PAF)				Replicas (+PAF)				Means						*based on non-pooled error (DF=2).					mg protein/mg flour
													Percentage					Bonferroni				Percentage
Protein Class	A	B	C		D	E	F		-PAF		+PAF		Change		F-value	ProbF	Sig_F	Adjustment		-PAF	+PAF	Change
Total Ax2*	1.793	1.752	1.613		2.442	2.384	2.408		1.71933		2.41133		40.2482		147.348	0.000264281	0.001	0.05		1.20353	3.37587	180.496
Total Bx7	4.115	3.831	3.71		5.067	5.087	4.903		3.88533		5.019		29.1781		72.1856	0.00105237	0.01	0.05		2.71973	7.0266	158.356
Total DX5	2.464	2.817	2.793		3.701	3.679	3.817		2.69133		3.73233		38.6797		73.2189	0.00102414	0.01	0.05		1.88393	5.22527	177.359
Total By9	1.545	1.517	1.373		2.308	2.256	2.266		1.47833		2.27667		54.0023		206.065	0.000136843	0.001	0.05		1.03483	3.18733	208.005
Total Dy10	3.117	3.156	3.026		3.685	3.623	3.718		3.09967		3.67533		18.5719		146.706	0.000266547	0.001	0.05		2.16977	5.14547	137.144
Total HMW-GS	13.034	13.073	12.515		17.203	17.029	17.112		12.874		17.1147		32.9398		515.697	2.22725e-05	0.0001	0.05		9.0118	23.9605	165.88
Total Glu-A3f1	2.263	2.179	2.023		2.19	2.068	2.307		2.155		2.18833		1.54679		0.114491	0.752103				1.5085	3.06367	103.094
Total Glu-B3h2	10.038	10.463	10.39		8.705	8.351	8.354		10.297		8.47		-17.743		107.601	0.000487616	0.001	0.05		7.2079	11.858	64.5139
Total Glu-D3a3	8.891	8.657	8.431		7.343	7.113	7.366		8.65967		7.274		-16.0014		79.475	0.000875206	0.001	0.05		6.06177	10.1836	67.9972
Total LMW-GS	21.192	21.299	20.844		18.238	17.532	18.027		21.1117		17.9323		-15.0596		161.363	0.000221212	0.001	0.05		14.7782	25.1053	69.8808
Total Glutenin	34.226	34.372	33.359		35.441	34.561	35.139		33.9857		35.047		3.12289		6.76114	0.0600343				23.79	49.0658	106.246
Ratio of LMW-GS to HMW-GS	1.6259	1.62924	1.66552		1.06016	1.02954	1.05347		1.64022		1.04772		-36.1229		1419.01	2.96582e-06	0.0001	0.05		1.14815	1.46681	27.7542
Total gamma-gliadins	12.797	13.132	12.545		12.321	11.713	12.278		12.8247		12.104		-5.61938		7.71941	0.049901	0.05			8.97727	16.9456	88.7612
Total omega-gliadin Gli-B3h4	1.696	2.191	1.932		5.088	5.639	4.482		1.93967		5.06967		161.368		74.1787	0.000998931	0.001	0.05		1.35777	7.09753	422.736
Total omega-gliadins Gli-D3a5	1.397	1.435	1.407		2.942	3.311	2.925		1.413		3.05933		116.513		169.534	0.00549233	0.01	0.05	*	0.9891	4.28307	333.027
Total omega-gliadins D Cys type	0.391	0.549	0.567		1.208	1.375	1.161		0.502333		1.248		148.441		75.7301	0.000960103	0.001	0.05		0.351633	1.7472	396.881
Total omega-gliadins Gli-A3f 6	0.417	0.469	0.393		1.096	1.095	1.006		0.426333		1.06567		149.961		293.383	6.81519e-05	0.0001	0.05		0.298433	1.49193	399.922
Total omega-gliadins	3.901	4.644	4.299		10.334	11.42	9.574		4.28133		10.4427		143.912		113.996	0.000435901	0.001	0.05		2.99693	14.6197	387.823
Total alpha-gliadin Gli-A27	2.076	2.048	2.045		2.408	2.382	2.653		2.05633		2.481		20.6516		23.887	0.0374173	0.05		*	1.43943	3.4734	141.303
Total alpha-gliadin Gli-B28	5.918	5.855	5.442		7.618	8.364	7.841		5.73833		7.941		38.3851		68.1803	0.00117359	0.01	0.10		4.01683	11.1174	176.77
Total Alpha-gliadin Gli-D29	7.197	6.811	6.54		8.531	9.428	9.167		6.84933		9.042		32.0128		44.809	0.00259071	0.01			4.79453	12.6588	164.026
Total Alpha gliadins of unknown locus	1.006	0.928	0.868		0.922	0.879	1.049		0.934		0.95		1.71306		0.0609475	0.817157				0.6538	1.33	103.426
Total Alpha gliadins	16.197	15.642	14.895		19.479	21.053	20.71		15.578		20.414		31.0438		63.0968	0.00136016	0.01	0.10		10.9046	28.5796	162.088
Total gliadin mixed spots	2.126	2.271	1.977		2.744	2.525	2.401		2.12467		2.55667		20.3326		10.8136	0.0302607	0.05			1.48727	3.57933	140.665
Total Gliadins	35.021	35.689	33.716		44.878	46.711	44.963		34.8087		45.5173		30.7644		165.602	0.00021025	0.001	0.05		24.3661	63.7243	161.529
Ratio Gliadins/glutenins	1.02323	1.03832	1.0107		1.26627	1.35155	1.27958		1.02408		1.29913		26.8584		98.8418	0.000574819	0.001	0.05		0.716857	1.81879	153.717
Total Farinins	2.366	2.45	2.513		0.864	0.772	1.085		2.443		0.907		-62.8735		226.001	0.000114085	0.001	0.05		1.7101	1.2698	-25.747
Total Purinins	1.526	1.491	1.486		0.744	0.874	0.856		1.501		0.824667		-45.0588		252.428	9.17264e-05	0.0001	0.05		1.0507	1.15453	9.8823
Total Triticins	1.409	1.274	1.372		1.505	1.527	1.467		1.35167		1.49967		10.9494		11.3538	0.0280557	0.05			0.946167	2.09953	121.899
Total Globulins	0.622	0.511	0.492		0.416	0.344	0.371		0.541667		0.377		-30.4		13.0083	0.0226228	0.05			0.379167	0.5278	39.2
Total GSPs and puroindolines	0.703	0.531	0.688		0.37	0.272	0.338		0.640667		0.326667		-49.0114		25.557	0.00720378	0.01			0.448467	0.457333	1.97711
Total alpha-amylase/protease inhibitors	9.51	8.842	10.299		3.952	3.967	4.354		9.55033		4.091		-57.1638		153.14	0.000245077	0.001	0.05		6.68523	5.7274	-14.3276
Total Serpins	1.225	1.115	1.118		1.6	1.66	1.492		1.15267		1.584		37.4205		49.9489	0.0021147	0.01	0.10		0.806867	2.2176	174.841
Total Other Inhibitors	0.291	0.312	0.43		0.281	0.195	0.307		0.344333		0.261		-24.2014		2.30194	0.203813				0.241033	0.3654	51.5973
Total Inhibitors	11.026	10.269	11.847		5.833	5.822	6.153		11.0473		5.936		-46.2676		119.076	0.000400468	0.001	0.05		7.73313	8.3104	7.46485
Total Beta-amylase	0.664	0.662	0.664		0.528	0.471	0.493		0.663333		0.497333		-25.0251		99.8808	0.0097587	0.01		*	0.464333	0.696267	49.9497
Total Other enzymes	2.002	2.224	2.172		1.52	1.458	1.579		2.13267		1.519		-28.7746		65.9047	0.00125203	0.01	0.10		1.49287	2.1266	42.4508
Total enzymes	2.666	2.886	2.836		2.048	1.929	2.072		2.796		2.01633		-27.8851		95.158	0.000618629	0.001	0.05		1.9572	2.82287	44.2299
Total other miscellaneous	0.487	0.548	0.61		0.329	0.325	0.351		0.548333		0.335		-38.9058		34.3192	0.0221043	0.05		*	0.383833	0.469	22.1884
Total in top 250 and with good ID, plus 25 not in top 250 but with good ID	90.052	90.021	88.919		92.428	93.137	92.795		89.664		92.7867		3.48263		53.9496	0.00182948	0.01	0.10		62.7648	129.901	106.965
Total in top 250 and not in Scaffold	2.372	2.286	2.379		2.035	1.803	1.974		2.34567		1.93733		-17.408		29.1723	0.00568788	0.01			1.64197	2.71227	65.184
Total in top 250 with no id	3.459	3.356	3.406		2.858	2.575	2.897		3.407		2.77667		-18.5011		35.5434	0.00397438	0.01			2.3849	3.88733	62.9977
Total in top 250	93.511	93.377	92.325		95.286	95.712	95.692		93.071		95.5633		2.67788		38.8507	0.00337502	0.01			65.1497	133.789	105.356
Total, not in top 250 and no ID	3.848	3.755	3.905		2.358	1.959	2.12		3.836		2.14567		-44.065		186.23	0.000166979	0.001	0.05		2.6852	3.00393	11.87
Total, not in top 250	3.879	3.792	3.941		2.386	1.979	2.151		3.87067		2.172		-43.8856		182.835	0.000173125	0.001	0.05		2.70947	3.0408	12.2287
1 Includes volumes of spots identified as LMW-GS Bu-4, LMW-GS Bu-6, and LMW-GS [GenBank:AAB48479].
2 Includes volumes of spots identified as LMW-GS Bu-3, LMW-GS Bu-2/13 and LMW-GS Bu-18. LMW-GS Bu-18 was categorized as a Glu-D3 allele in [28] but was reassigned after a closer evaluation of recent literature on the LMW-GS alleles.
3 Includes volumes of spots identified as LMW-GS Bu-1, LMW-GS Bu-7, LMW-GS Bu-8, LMW-GS Bu-11 and LMW-GS TC11_277270.
4 Includes volumes of spots identified as omega-gliadin TC11_288652 and omega-gliadin GliB3.
5 Includes volumes of spots identified as omega-gliadin Bu-D1/Gli-D3 and omega-gliadin TC_262770 (Cys type).
6 Includes volumes of spots identified as omega-gliadin Bu-D5 and omega-gliadin ACN96903 (Sec type).
7 Includes volumes of spots identified as alpha-gliadin Bu-5 and alpha-gliadin Bu-14.
8 Includes volumes of spots identified as alpha-gliadin Bu-11, alpha-gliadin Bu-12 and alpha-gliadin Bu-23.
9 Includes volumes of spots identified as alpha-gliadin Bu-1, alpha-gliadin Bu-2, alpha-gliadin Bu-3, alpha-gliadin Bu-4 and alpha-gliadin Bu-10.
